# Supplementary material for: KAT6A mutations in Arboleda-Tham syndrome drive epigenetic regulation of posterior HOXC cluster
Source: Hum Genet. 2023 Oct 20;142(12):1705–20. doi: 10.1007/s00439-023-02608-3 (PMC10676314; doi:10.1007/s00439-023-02608-3)
Supplement: Supplementary file 1 — Supplementary file1 (XLSX 314 KB) [file 439_2023_2608_MOESM1_ESM.xlsx]

## Sheet: TableS1_Patient Mutations
Identifier	Gene	genomic Position	cDNA	Predicted protein change	Sex	Age	Sample	Body Location	SIRE	RNAseq	ATACseq	ChIPseq	DNAMethylation	MassSpec
MGD1094	KAT6A	chr8:g.41937538G>A	c.3070C>T	p.R1024*	M	6	Skin Punch	Forearm	White	yes	yes	.	yes	-
MGD1105	KAT6A	chr8:g.41934112C>A	c.4108G>T	p.E1370*	F	6	Skin Punch (arm)	Forearm	White	yes	yes	yes	yes	yes
MGD1135	KAT6A	chr8:g.41977235G>T	c.1136C>G	p.S379*	F	18	Skin Punch (arm)	Forearm	White	yes	yes	yes	yes	.
MGD1149	KAT6A	chr8:g.41933858_41933859insA	c.4361_4362insT	p.Q1454Hfs*10	M	4	Skin Punch (leg)	Thigh	White	yes	yes	yes	yes	.
MGD1191	KAT6A	chr8:g.41937321_41937322insG	c.3286_3287insC	p.C1096Sfs*6	M	2	Skin Punch (leg)	Thigh	White	yes	yes	.	yes	.
MGD1618	KAT6A	chr8:g.41937270G>C	c.3338C>G	p.S1113*	M	30	Skin Punch (arm)	Forearm	White	yes	yes	.	.	yes
MGD1360	KAT6A	chr8:g.41933567A>C	c.4653T>G	p.S1551R	M	2	Skin Punch (leg)	Thigh	White	yes	yes	.	.	.
MGD1521	KAT6A	g.41934559C>A	c.3661G>T	p.E1221*	M	7	Skin Punch (arm)	Forearm	White	.	.	.	.	yes
CTRL_1	Control	N/A	N/A	N/A	F	63	Skin Punch (arm)	Forearm	White	yes	yes	.	.	.
CTRL_2	Control	N/A	N/A	N/A	M	45	Skin Punch (arm)	Forearm	White	.	yes	.	yes	.
CTRL_3	Control	N/A	N/A	N/A	F	45	Skin Punch (arm)	Forearm	White	.	yes	.	yes	yes
CTRL_4	Control	N/A	N/A	N/A	M	54	Skin Punch (arm)	Forearm	White	.	yes	.	yes	yes
CTRL_5	Control	N/A	N/A	N/A	F	41	Skin Punch (arm)	Forearm	White	yes	yes	yes	yes	.
CTRL_6	Control	N/A	N/A	N/A	F	41	Skin Punch (arm)	Forearm	White	yes	yes	yes	.	.
CTRL_7	Control	N/A	N/A	N/A	F	43	Skin Punch (arm)	Forearm	unknown	.	.	.	.	.
CTRL_8	Control	N/A	N/A	N/A	F	40	Skin Punch (arm)	Forearm	White	yes	.	.	.	.
CTRL_9	Control	N/A	N/A	N/A	F	13	Skin Punch (arm)	Forearm	White	yes	yes	.	.	.
CTRL_10	Control	N/A	N/A	N/A	F	42	Skin Punch (arm)	Forearm	unknown	yes	.	.	.	.
CTRL_11	Control	N/A	N/A	N/A	M	11	Skin Punch (arm)	Forearm	White	yes	yes	.	.	.
CTRL_12	Control	N/A	N/A	N/A	M	38	Skin Punch (arm)	Forearm	White	yes	.	.	.	.
CTRL_13	Control	N/A	N/A	N/A	M	44	Skin Punch (arm)	Forearm	White	.	yes	.	.	.
CTRL_14	Control	N/A	N/A	N/A	M	neonatal	neonatal foreskin	Foreskin	unknown	.	.	.	.	yes

## Sheet: Table S2 RNAseqDEGS_Fibro
	hgnc_id	gene_id	log2FoldChange	pvalue	padj	gene_name	gene_type	Chromosome	Approved.name	RefSeq.IDs	OMIM.ID.supplied.by.OMIM.
1	HGNC:33510	ENSG00000228630.5	9.45068	1.77e-06	0.003329	HOTAIR	lncRNA	chr12	HOX transcript antisense RNA	NR_003716	611400
2	HGNC:5123	ENSG00000123388.4	7.91009	1.4e-06	0.002813	HOXC11	protein_coding	chr12	homeobox C11		605559
3	HGNC:43751	ENSG00000251151.2	7.62668	1.07e-05	0.012597	HOXC-AS3	lncRNA	chr12	HOXC cluster antisense RNA 3
4	NA	ENSG00000286069.2	7.41595	9.85e-06	0.012597	AC076968.2	lncRNA	chr12	NA	NA	NA
6	HGNC:5122	ENSG00000180818.5	5.19998	3.82e-07	0.000896	HOXC10	protein_coding	chr12	homeobox C10		605560
7	HGNC:88	ENSG00000115361.8	4.58948	8.53e-10	6e-06	ACADL	protein_coding	chr2	acyl-CoA dehydrogenase long chain	NM_001608	609576
9	HGNC:17751	ENSG00000146215.13	3.92655	2.32e-05	0.019784	CRIP3	protein_coding	chr6	cysteine rich protein 3
10	HGNC:1757	ENSG00000145526.12	3.87301	4.78e-08	0.000192	CDH18	protein_coding	chr5	cadherin 18	NM_004934	603019
12	HGNC:9004	ENSG00000069011.16	3.51088	0.000105	0.049757	PITX1	protein_coding	chr5	paired like homeodomain 1		602149
13	HGNC:8742	ENSG00000183036.11	3.3703	3.29e-05	0.026453	PCP4	protein_coding	chr21	Purkinje cell protein 4	NM_006198	601629
14	HGNC:45191	ENSG00000233012.2	3.36909	6.35e-05	0.035046	HDAC1P2	transcribed_processed_pseudogene	chr1	histone deacetylase 1 pseudogene 2	NG_027210
15	HGNC:43750	ENSG00000250133.2	3.29385	2.08e-05	0.018256	HOXC-AS2	lncRNA	chr12	HOXC cluster antisense RNA 2
16	HGNC:20295	ENSG00000165300.7	3.19832	5.03e-05	0.033649	SLITRK5	protein_coding	chr13	SLIT and NTRK like family member 5		609680
17	HGNC:25450	ENSG00000173320.12	3.02167	1.6e-05	0.016108	STOX2	protein_coding	chr4	storkhead box 2	NM_020225	617359
21	HGNC:25844	ENSG00000165061.15	2.49826	1.53e-05	0.015977	ZMAT4	protein_coding	chr8	zinc finger matrin-type 4	NM_024645
22	HGNC:13404	ENSG00000138650.9	2.38727	6.29e-05	0.035046	PCDH10	protein_coding	chr4	protocadherin 10	NM_032961	608286
23	HGNC:32152	ENSG00000173627.8	2.31173	5.34e-05	0.033649	APOBEC4	protein_coding	chr1	apolipoprotein B mRNA editing enzyme catalytic polypeptide like 4	NM_203454	609908
24	HGNC:27638	ENSG00000143028.9	2.30717	2.95e-07	0.000755	SYPL2	protein_coding	chr1	synaptophysin like 2	NM_001006603
25	HGNC:23758	ENSG00000172031.7	2.0574	7.53e-05	0.038524	EPHX4	protein_coding	chr1	epoxide hydrolase 4	NM_173567	617401
26	HGNC:29219	ENSG00000109265.14	1.94687	6.77e-05	0.035568	KIAA1211	protein_coding	chr4	capping protein inhibiting regulator of actin dynamics	NM_020722	618327
27	HGNC:31955	ENSG00000254535.4	1.9428	1.01e-10	2.85e-06	PABPC4L	protein_coding	chr4	poly(A) binding protein cytoplasmic 4 like	NM_001114734
28	HGNC:7979	ENSG00000151623.15	1.9287	2.9e-09	1.63e-05	NR3C2	protein_coding	chr4	nuclear receptor subfamily 3 group C member 2		600983
29	HGNC:29397	ENSG00000139364.10	1.78122	5.5e-05	0.033649	TMEM132B	protein_coding	chr12	transmembrane protein 132B	NM_052907
30	HGNC:51308	ENSG00000266835.6	1.49072	3.46e-05	0.027024	GAPLINC	lncRNA	chr18	gastric adenocarcinoma associated, positive CD44 regulator, long intergenic non-coding RNA	NR_110429
33	HGNC:44959	ENSG00000234814.8	1.15968	5.16e-07	0.001116	SVIL2P	transcribed_unprocessed_pseudogene	chr10	supervillin family member 2, pseudogene	NR_036438
34	HGNC:16253	ENSG00000172296.13	1.12034	9.48e-05	0.046769	SPTLC3	protein_coding	chr20	serine palmitoyltransferase long chain base subunit 3	NM_018327	611120
35	HGNC:32528	ENSG00000214140.11	0.835123	6.16e-05	0.035046	PRCD	protein_coding	chr17	photoreceptor disc component		610598
36	HGNC:13670	ENSG00000183666.17	0.824535	1.95e-05	0.018038	GUSBP1	transcribed_unprocessed_pseudogene	chr5	GUSB pseudogene 1	NG_008324
39	HGNC:51160	ENSG00000269486.2	0.789661	3.85e-05	0.028184	ERVK9-11	lncRNA	chr19	endogenous retrovirus group K9, member 11
40	HGNC:16021	ENSG00000156239.12	0.472051	2.48e-05	0.02056	N6AMT1	protein_coding	chr21	N-6 adenine-specific DNA methyltransferase 1	NM_013240	614553
60	HGNC:2219	ENSG00000092758.18	-1.69e-06	6.68e-05	0.035568	COL9A3	protein_coding	chr20	collagen type IX alpha 3 chain	NM_001853	120270
59	HGNC:24150	ENSG00000162722.9	-1.79e-06	4.27e-05	0.029334	TRIM58	protein_coding	chr1	tripartite motif containing 58	NM_015431
58	HGNC:3797	ENSG00000125740.14	-2.44e-06	7.2e-08	0.000251	FOSB	protein_coding	chr19	FosB proto-oncogene, AP-1 transcription factor subunit	NM_006732	164772
57	HGNC:20226	ENSG00000066735.14	-2.71e-06	1.99e-05	0.018038	KIF26A	protein_coding	chr14	kinesin family member 26A		613231
56	HGNC:16305	ENSG00000166106.3	-2.73e-06	6.83e-05	0.035568	ADAMTS15	protein_coding	chr11	ADAM metallopeptidase with thrombospondin type 1 motif 15	NM_139055	607509
55	HGNC:4175	ENSG00000171766.16	-2.84e-06	4.12e-05	0.028961	GATM	protein_coding	chr15	glycine amidinotransferase	NM_001482	602360
54	HGNC:53407	ENSG00000231560.1	-3.72e-06	1.18e-05	0.013329	CLEC12A-AS1	lncRNA	chr12	CLEC12A antisense RNA 1
53	HGNC:9879	ENSG00000068831.19	-5.06e-06	1.07e-05	0.012597	RASGRP2	protein_coding	chr11	RAS guanyl releasing protein 2	NM_153819	605577
52	HGNC:10536	ENSG00000123453.18	-5.38e-06	5.47e-05	0.033649	SARDH	protein_coding	chr9	sarcosine dehydrogenase		604455
51	HGNC:52759	ENSG00000235997.3	-5.57e-06	8.64e-05	0.043388	LINC01936	lncRNA	chr2	long intergenic non-protein coding RNA 1936	NR_122048
50	HGNC:10805	ENSG00000108823.16	-5.6e-06	6.06e-05	0.035046	SGCA	protein_coding	chr17	sarcoglycan alpha	NM_000023	600119
49	HGNC:11915	ENSG00000127863.15	-6.03e-06	9.97e-05	0.04838	TNFRSF19	protein_coding	chr13	TNF receptor superfamily member 19	NM_018647	606122
48	HGNC:29834	ENSG00000184860.10	-6.18e-06	3.13e-06	0.005065	SDR42E1	protein_coding	chr16	short chain dehydrogenase/reductase family 42E, member 1	NM_145168	616164
47	HGNC:51788	ENSG00000232815.1	-6.67e-06	0.000106	0.049757	DUX4L50	unprocessed_pseudogene	chr9	double homeobox 4 like 50 (pseudogene)
46	HGNC:51898	ENSG00000223485.4	-6.72e-06	5.79e-05	0.034684	LINC01615	lncRNA	chr6	long intergenic non-protein coding RNA 1615	NR_132622
45	HGNC:9603	ENSG00000124212.6	-6.78e-06	3.91e-05	0.028184	PTGIS	protein_coding	chr20	prostaglandin I2 synthase		601699
44	HGNC:3796	ENSG00000170345.10	-6.8e-06	1.44e-07	0.000405	FOS	protein_coding	chr14	Fos proto-oncogene, AP-1 transcription factor subunit	NM_005252	164810
43	HGNC:3238	ENSG00000120738.8	-8.38e-06	5.39e-05	0.033649	EGR1	protein_coding	chr5	early growth response 1	NM_001964	128990
42	HGNC:618	ENSG00000100342.20	-8.91e-06	4.97e-06	0.007357	APOL1	protein_coding	chr22	apolipoprotein L1	NM_145343	603743
41	HGNC:13075	ENSG00000162702.8	-3.43e-05	1.01e-05	0.012597	ZNF281	protein_coding	chr1	zinc finger protein 281	NM_012482
38	HGNC:29558	ENSG00000163545.9	-0.80257	1.74e-05	0.016849	NUAK2	protein_coding	chr1	NUAK family kinase 2	NM_030952	608131
37	HGNC:4932	ENSG00000234745.11	-0.80852	6.51e-06	0.009153	HLA-B	protein_coding	chr6	major histocompatibility complex, class I, B	NM_005514	142830
32	HGNC:19391	ENSG00000184557.4	-1.2503	2.61e-06	0.004584	SOCS3	protein_coding	chr17	suppressor of cytokine signaling 3		604176
31	HGNC:6205	ENSG00000171223.6	-1.42014	8.02e-08	0.000251	JUNB	protein_coding	chr19	JunB proto-oncogene, AP-1 transcription factor subunit	NM_002229	165161
20	HGNC:30229	ENSG00000123689.6	-2.51225	5.64e-10	5.29e-06	G0S2	protein_coding	chr1	G0/G1 switch 2	NM_015714	614447
19	NA	ENSG00000227158.1	-2.80023	3.24e-06	0.005065	AC073621.1	processed_pseudogene	chr17	NA	NA	NA
18	HGNC:9361	ENSG00000122862.5	-2.97431	1.3e-05	0.01405	SRGN	protein_coding	chr10	serglycin	NM_002727	177040
11	HGNC:16714	ENSG00000165495.16	-3.64813	3.67e-05	0.027875	PKNOX2	protein_coding	chr11	PBX/knotted 1 homeobox 2		613066
8	HGNC:5397	ENSG00000165949.12	-4.05432	3.73e-10	5.25e-06	IFI27	protein_coding	chr14	interferon alpha inducible protein 27	NM_005532	600009
5	HGNC:8800	ENSG00000100311.16	-5.50708	1.25e-08	5.84e-05	PDGFB	protein_coding	chr22	platelet derived growth factor subunit B	NM_002608	190040

## Sheet: Table S3 RNA_gprofilerGOtrem
term_id	source	term_name	parents	intersection	significant	p_value	term_size	query_size	intersection_size	precision
GO:0071277	GO:BP	cellular response to calcium ion	c("GO:0051592", "GO:0071248", "GO:1901701", "GO:1902075")	FOS,FOSB,JUNB,RASGRP2	TRUE	0.00171341	90	56	4	0.0714286
GO:0072126	GO:BP	positive regulation of glomerular mesangial cell proliferation	c("GO:0072110", "GO:0072124", "GO:1901724")	EGR1,PDGFB	TRUE	0.00452839	7	56	2	0.0357143
GO:0072239	GO:BP	metanephric glomerulus vasculature development	c("GO:0072012", "GO:0072224")	EGR1,PDGFB	TRUE	0.00458281	9	56	2	0.0357143
GO:1902895	GO:BP	positive regulation of miRNA transcription	c("GO:0045893", "GO:0061614", "GO:1902893", "GO:2000630")	EGR1,FOS,PDGFB	TRUE	0.00458281	51	56	3	0.0535714
GO:0051412	GO:BP	response to corticosterone	c("GO:0051384", "GO:0051385", "GO:0097305", "GO:1901654")	FOS,FOSB	TRUE	0.00817707	17	56	2	0.0357143
GO:0120162	GO:BP	positive regulation of cold-induced thermogenesis	c("GO:0009893", "GO:0051240", "GO:0106106", "GO:0120161")	ACADL,G0S2,GATM	TRUE	0.00878008	97	56	3	0.0535714
GO:0000785	GO:CC	chromatin	c("GO:0005694", "GO:0110165")	EGR1,FOS,FOSB,HOXC10,HOXC11,JUNB,NR3C2,PITX1	TRUE	0.0190495	1302	56	8	0.142857
GO:0005783	GO:CC	endoplasmic reticulum	c("GO:0005737", "GO:0012505", "GO:0043231")	APOL1,COL9A3,FOS,HLA-B,IFI27,NR3C2,PDGFB,PRCD,PTGIS,SPTLC3	TRUE	0.0190495	2016	56	10	0.178571
GO:0001228	GO:MF	DNA-binding transcription activator activity, RNA polymerase II-specific	c("GO:0000981", "GO:0001216")	EGR1,FOS,FOSB,HOXC10,HOXC11,JUNB,PITX1,STOX2	TRUE	4.94097e-05	470	56	8	0.142857
GO:0000978	GO:MF	RNA polymerase II cis-regulatory region sequence-specific DNA binding	c("GO:0000977", "GO:0000987")	EGR1,FOS,FOSB,HOXC10,HOXC11,JUNB,NR3C2,PITX1,PKNOX2,ZNF281	TRUE	0.000222058	1182	56	10	0.178571
GO:0008270	GO:MF	zinc ion binding	GO:0046914	ADAMTS15,APOBEC4,EGR1,NR3C2,TRIM58,ZMAT4	TRUE	0.011749	807	56	6	0.107143
GO:0005509	GO:MF	calcium ion binding	GO:0046872	CDH18,PCDH10,PCP4,RASGRP2,SGCA	TRUE	0.0273742	713	56	5	0.0892857
GO:1901681	GO:MF	sulfur compound binding	GO:0005488	ACADL,ADAMTS15,N6AMT1	TRUE	0.0414497	272	56	3	0.0535714
GO:0003854	GO:MF	3-beta-hydroxy-delta5-steroid dehydrogenase activity	GO:0033764	SDR42E1	TRUE	0.0466363	6	56	1	0.0178571
GO:0009008	GO:MF	DNA-methyltransferase activity	c("GO:0008168", "GO:0140097")	N6AMT1	TRUE	0.0466363	6	56	1	0.0178571
KEGG:04380	KEGG	Osteoclast differentiation	KEGG:00000	FOS,FOSB,JUNB,SOCS3	TRUE	0.00382677	125	56	4	0.0714286
KEGG:04668	KEGG	TNF signaling pathway	KEGG:00000	FOS,JUNB,SOCS3	TRUE	0.0270519	113	56	3	0.0535714
KEGG:04935	KEGG	Growth hormone synthesis, secretion and action	KEGG:00000	FOS,JUNB,SOCS3	TRUE	0.0270519	120	56	3	0.0535714
KEGG:00260	KEGG	Glycine, serine and threonine metabolism	KEGG:00000	GATM,SARDH	TRUE	0.0414913	39	56	2	0.0357143
GO:0046875	GO:MF	ephrin receptor binding	GO:0005102	EFNA5,AQP1	TRUE	0.015773	29	64	2	0.03125
KEGG:04380	KEGG	Osteoclast differentiation	KEGG:00000	FOSB,FOS,JUNB,SOCS3,PIK3R3	TRUE	0.000148	125	64	5	0.078125
KEGG:04668	KEGG	TNF signaling pathway	KEGG:00000	FOS,JUNB,SOCS3,CXCL2,PIK3R3	TRUE	0.000148	113	64	5	0.078125
KEGG:05167	KEGG	Kaposi sarcoma-associated herpesvirus infection	KEGG:00000	FOS,PDGFB,CXCL2,PIK3R3,HLA-B	TRUE	0.000761	193	64	5	0.078125
KEGG:04935	KEGG	Growth hormone synthesis, secretion and action	KEGG:00000	FOS,JUNB,SOCS3,PIK3R3	TRUE	0.001666	120	64	4	0.0625
KEGG:04010	KEGG	MAPK signaling pathway	KEGG:00000	FOS,EFNA5,RASGRP2,PDGFB,CACNA1H	TRUE	0.003728	294	64	5	0.078125
KEGG:04917	KEGG	Prolactin signaling pathway	KEGG:00000	FOS,SOCS3,PIK3R3	TRUE	0.005334	70	64	3	0.046875

## Sheet: TableS4 ATACseq DEGPEAKS
PeakID	log2FoldChange	pvalue	padj	Chr	Start	End	Annotation	Distance.to.TSS	Nearest.PromoterID	Entrez.ID	Nearest.Unigene	Nearest.Refseq	Nearest.Ensembl	Gene.Name	Gene.Alias	Gene.Description	Gene.Type
MGD1360_peak_58573,MGD1135_peak_70213,MGD1191_peak_82463,MGD1149_peak_74576,MGD1618_peak_68702,MGD1105_peak_26398	3.59858	4.61e-17	4.31e-12	chr4	135000000	135000000	intron (NR_147155, intron 3 of 3)	120631	NR_147155	105000000	Hs.738318	NR_147155		LINC02462	-	long intergenic non-protein coding RNA 2462	ncRNA
MGD1149_peak_8069	3.23954	3.44e-05	0.022594	chr1	195000000	195000000	Intergenic	1265923	NR_125789	102000000	Hs.146728	NR_125789	ENSG00000232077	LINC01031	TCONS_00000361	long intergenic non-protein coding RNA 1031	ncRNA
MGD1149_peak_59982,MGD1191_peak_66654,MGD1135_peak_56914,MGD1360_peak_47278,MGD1191_peak_66655	3.21541	9.71e-11	2.59e-06	chr20	55160074	55161481	Intergenic	-262266	NR_110629	103000000	Hs.446269	NR_110629	ENSG00000235166	LINC01440	-	long intergenic non-protein coding RNA 1440	ncRNA
MGD1149_peak_28374,MGD1191_peak_30735	3.13486	9.34e-08	0.000485	chr13	104000000	104000000	Intergenic	960387	NR_126374	104000000	Hs.334381	NR_126374	ENSG00000234551	LINC01309	TCONS_l2_00007459	long intergenic non-protein coding RNA 1309	ncRNA
MGD1149_peak_74562,MGD1191_peak_82449	3.02794	1.07e-06	0.002781	chr4	133000000	133000000	Intergenic	167733	NM_032961	57575	Hs.192859	NM_020815	ENSG00000138650	PCDH10	OL-PCDH|PCDH19	protocadherin 10	protein-coding
MGD1149_peak_22812,MGD1360_peak_18262,MGD1191_peak_25029,MGD1135_peak_21782	3.01239	1.85e-09	2.16e-05	chr12	53978822	53979483	Intergenic	-4196	NR_047517	100000000	Hs.197076	NR_003716	ENSG00000228630	HOTAIR	HOXAS|HOXC-AS4|HOXC11-AS1|NCRNA00072	HOX transcript antisense RNA	ncRNA
MGD1135_peak_68036,MGD1191_peak_79815,MGD1360_peak_56514,MGD1149_peak_71906	3.01028	1.97e-08	0.000136	chr4	27807130	27807501	Intergenic	589836	NR_125921	102000000	Hs.570815	NR_125921	ENSG00000249699	LINC02261	-	long intergenic non-protein coding RNA 2261	ncRNA
MGD1149_peak_71907,MGD1191_peak_79816,MGD1360_peak_56515,MGD1135_peak_68037,MGD1618_peak_66660	3.0035	2e-09	2.19e-05	chr4	27819205	27819639	Intergenic	601943	NR_125921	102000000	Hs.570815	NR_125921	ENSG00000249699	LINC02261	-	long intergenic non-protein coding RNA 2261	ncRNA
MGD1149_peak_63595,MGD1191_peak_71172	2.99897	1.08e-05	0.011275	chr3	508258	508866	Intergenic	-83543	NR_110118	102000000	Hs.650700	NR_110118	ENSG00000224957	LINC01266	-	long intergenic non-protein coding RNA 1266	ncRNA
MGD1191_peak_25030,MGD1360_peak_18263,MGD1135_peak_21783	2.9949	2.51e-10	4.27e-06	chr12	53981750	53982254	Intergenic	-3144	NM_017409	3226	Hs.44276	NM_017409	ENSG00000180818	HOXC10	HOX3I	homeobox C10	protein-coding
MGD1360_peak_18261,MGD1191_peak_25028,MGD1149_peak_22811,MGD1135_peak_21781	2.9941	2.68e-11	8.36e-07	chr12	53976525	53976853	3' UTR (NM_014212, exon 2 of 2)	-1733	NR_047517	100000000	Hs.197076	NR_003716	ENSG00000228630	HOTAIR	HOXAS|HOXC-AS4|HOXC11-AS1|NCRNA00072	HOX transcript antisense RNA	ncRNA
MGD1360_peak_6425,MGD1149_peak_7978,MGD1618_peak_7312,MGD1191_peak_8816,MGD1135_peak_7704	2.93598	7.71e-13	4.8e-08	chr1	189000000	189000000	Intergenic	1209298	NR_132374	106000000	Hs.568709	NR_132374		LINC01037	-	long intergenic non-protein coding RNA 1037	ncRNA
MGD1191_peak_30729,MGD1149_peak_28359	2.90535	3.17e-09	3.07e-05	chr13	103000000	103000000	Intergenic	-74006	NR_126374	104000000	Hs.334381	NR_126374	ENSG00000234551	LINC01309	TCONS_l2_00007459	long intergenic non-protein coding RNA 1309	ncRNA
MGD1094_peak_31222	2.89211	3.76e-05	0.024042	chr22	14340533	14340797	Intergenic	-1187494	NM_001005239	81061	Hs.554706	NM_001005239	ENSG00000130538	OR11H1	OR11H12|OR22-1	olfactory receptor family 11 subfamily H member 1	protein-coding
MGD1191_peak_104020,MGD1618_peak_86635	2.8802	3.81e-08	0.000237	chr8	2995216	2995915	intron (NM_033225, intron 54 of 69)	-267114	NR_125425	102000000	Hs.571467	NR_125423	ENSG00000254319	LOC101927815	-	uncharacterized LOC101927815	ncRNA
MGD1149_peak_71933	2.86297	2.84e-06	0.004998	chr4	29549356	29549805	Intergenic	335288	NR_146996	105000000	Hs.582013	NR_146996	ENSG00000248338	LINC02472	-	long intergenic non-protein coding RNA 2472	ncRNA
MGD1149_peak_27821	2.83911	7.01e-06	0.00856	chr13	82136920	82137299	Intergenic	-910126	NR_047494	101000000	Hs.539621	NR_047494	ENSG00000260094	LINC00564	-	long intergenic non-protein coding RNA 564	ncRNA
MGD1360_peak_23429,MGD1191_peak_31923,MGD1149_peak_29430,MGD1135_peak_27580,MGD1618_peak_26820,CTRL_13_peak_37726	2.79709	4.84e-09	4.11e-05	chr14	42993809	42994762	Intergenic	1387429	NM_152447	145581	Hs.136893	NM_152447	ENSG00000165379	LRFN5	C14orf146|FIGLER8|SALM5	leucine rich repeat and fibronectin type III domain containing 5	protein-coding
MGD1149_peak_71928,MGD1191_peak_79833,MGD1135_peak_68048	2.79234	2.98e-06	0.005147	chr4	29151590	29152233	Intergenic	-62381	NR_146996	105000000	Hs.582013	NR_146996	ENSG00000248338	LINC02472	-	long intergenic non-protein coding RNA 2472	ncRNA
MGD1360_peak_52692,MGD1191_peak_74518,MGD1149_peak_66805	2.77796	6.16e-05	0.032674	chr3	95134869	95135503	Intergenic	196923	NR_015400	255025	Hs.130994	NR_015400	ENSG00000239589	LINC00879	-	long intergenic non-protein coding RNA 879	ncRNA
MGD1360_peak_6423,MGD1149_peak_7974,MGD1191_peak_8812	2.75754	7.08e-08	0.000378	chr1	188000000	188000000	Intergenic	584156	NR_132374	106000000	Hs.568709	NR_132374		LINC01037	-	long intergenic non-protein coding RNA 1037	ncRNA
MGD1149_peak_69530	2.74248	9.64e-05	0.042877	chr3	166000000	166000000	Intergenic	268666	NR_137636	590	Hs.420483	NM_000055	ENSG00000114200	BCHE	BCHED|CHE1|CHE2|E1	butyrylcholinesterase	protein-coding
MGD1191_peak_30730,MGD1149_peak_28360	2.73715	1.06e-07	0.000523	chr13	103000000	103000000	Intergenic	-70893	NR_126374	104000000	Hs.334381	NR_126374	ENSG00000234551	LINC01309	TCONS_l2_00007459	long intergenic non-protein coding RNA 1309	ncRNA
MGD1149_peak_8001,MGD1360_peak_6432,MGD1191_peak_8834,MGD1618_peak_7315	2.71116	1.63e-08	0.000117	chr1	192000000	192000000	Intergenic	-462304	NM_130782	64407	Hs.440890	NM_130782	ENSG00000150681	RGS18	RGS13	regulator of G protein signaling 18	protein-coding
MGD1149_peak_80273	2.6949	4.69e-05	0.027515	chr5	130000000	130000000	intron (NM_133638, intron 10 of 22)	-117731	NM_001257308	100000000	Hs.582534	NM_001257308	ENSG00000186367	MINAR2	KIAA1024L	membrane integral NOTCH2 associated receptor 2	protein-coding
MGD1149_peak_44874,MGD1191_peak_49709	2.63762	1.71e-05	0.015505	chr18	64639370	64639901	Intergenic	-379580	NR_033983	400654	Hs.434235	NR_033983	ENSG00000266952	LINC01538	-	long intergenic non-protein coding RNA 1538	ncRNA
MGD1149_peak_74524,MGD1360_peak_58539,MGD1191_peak_82401	2.61638	1.55e-07	0.000726	chr4	129000000	129000000	Intergenic	334043	NM_001099783	132321	Hs.567679	NM_173487	ENSG00000151470	C4orf33	-	chromosome 4 open reading frame 33	protein-coding
MGD1149_peak_75072,MGD1191_peak_82910	2.60558	2.87e-05	0.020439	chr4	148000000	148000000	intron (NM_000901, intron 2 of 8)	180448	NR_148974	4306	Hs.163924	NM_000901	ENSG00000151623	NR3C2	MCR|MLR|MR|NR3C2VIT	nuclear receptor subfamily 3 group C member 2	protein-coding
MGD1191_peak_8831	2.58874	1.56e-05	0.014886	chr1	191000000	191000000	Intergenic	-140832	NR_146892	105000000	Hs.127094	NR_146892	ENSG00000233882	LINC01680	-	long intergenic non-protein coding RNA 1680	ncRNA
MGD1135_peak_58240,MGD1618_peak_57031	2.57769	1.18e-06	0.002861	chr21	39855721	39856169	Intergenic	-11493	NM_006198	5121	Hs.80296	NM_006198	ENSG00000183036	PCP4	PEP-19	Purkinje cell protein 4	protein-coding
MGD1149_peak_74057,MGD1191_peak_81964,MGD1360_peak_58194	2.57489	2.2e-06	0.004448	chr4	117000000	117000000	intron (NR_147151, intron 2 of 6)	2742	NR_147151	105000000	Hs.129401	NR_147151	ENSG00000224932	LINC02262	-	long intergenic non-protein coding RNA 2262	ncRNA
MGD1191_peak_81967,MGD1149_peak_74060	2.55629	3.49e-06	0.005719	chr4	118000000	118000000	intron (NR_125757, intron 2 of 3)	194864	NR_125757	104000000	Hs.582062	NR_125757		LINC01378	-	long intergenic non-protein coding RNA 1378	ncRNA
MGD1149_peak_66816	2.55403	0.000101	0.043622	chr3	96142836	96143800	Intergenic	-216646	NR_107027	102000000		NR_107027	ENSG00000278103	MIR8060	hsa-mir-8060	microRNA 8060	ncRNA
MGD1149_peak_27407,MGD1618_peak_25096	2.54885	0.000106	0.04408	chr13	60837681	60838890	Intergenic	165330	NR_047003	102000000	Hs.578045	NR_047003		LINC00378	-	long intergenic non-protein coding RNA 378	ncRNA
MGD1135_peak_82232,MGD1360_peak_69449,MGD1191_peak_96930,MGD1149_peak_88349	2.5486	2.15e-09	2.23e-05	chr6	153000000	153000000	Intergenic	-253916	NM_012419	26575	Hs.166313	NM_012419	ENSG00000091844	RGS17	RGS-17|RGSZ2|hRGS17	regulator of G protein signaling 17	protein-coding
MGD1360_peak_15151,MGD1149_peak_19123,MGD1191_peak_21094	2.54434	2.38e-06	0.004572	chr11	91163614	91164496	Intergenic	-294853	NR_031663	100000000		NR_031663	ENSG00000221586	MIR1261	MIRN1261|hsa-mir-1261	microRNA 1261	ncRNA
MGD1191_peak_21343,MGD1149_peak_19396	2.5407	0.000121	0.047051	chr11	97414783	97415335	Intergenic	906634	NR_135097	105000000	Hs.599377	NR_135097	ENSG00000256684	LINC02737	-	long intergenic non-protein coding RNA 2737	ncRNA
MGD1135_peak_56913,MGD1191_peak_66653	2.53578	9.84e-06	0.010738	chr20	55153101	55153805	Intergenic	-269590	NR_110629	103000000	Hs.446269	NR_110629	ENSG00000235166	LINC01440	-	long intergenic non-protein coding RNA 1440	ncRNA
MGD1149_peak_8070	2.51794	3.3e-06	0.005501	chr1	195000000	195000000	Intergenic	1259135	NR_146895	105000000		NR_146895		LINC01724	-	long intergenic non-protein coding RNA 1724	ncRNA
MGD1149_peak_81177,MGD1191_peak_89214,MGD1135_peak_75790,MGD1360_peak_63809	2.51641	2.75e-07	0.001141	chr5	148000000	148000000	Intergenic	-14206	NM_001363511	105000000	Hs.534838	NM_001363511	ENSG00000248109	MARCOL	-	MARCO like	protein-coding
MGD1191_peak_82445,MGD1149_peak_74556	2.49617	1.75e-05	0.015649	chr4	133000000	133000000	non-coding (NR_125885, exon 9 of 9)	53331	NR_125885	102000000	Hs.649960	NR_125885	ENSG00000250241	LOC101927359	-	uncharacterized LOC101927359	ncRNA
MGD1149_peak_28357,MGD1191_peak_30728,MGD1360_peak_22546,MGD1135_peak_26639	2.47813	5.11e-08	0.000289	chr13	103000000	103000000	Intergenic	-142285	NR_126374	104000000	Hs.334381	NR_126374	ENSG00000234551	LINC01309	TCONS_l2_00007459	long intergenic non-protein coding RNA 1309	ncRNA
MGD1149_peak_53878,MGD1191_peak_59993	2.47591	8.35e-05	0.039445	chr2	155000000	155000000	Intergenic	-39508	NM_001260508	3760	Hs.591606	NM_002239	ENSG00000162989	KCNJ3	GIRK1|KGA|KIR3.1	potassium voltage-gated channel subfamily J member 3	protein-coding
MGD1149_peak_88352,MGD1191_peak_96933,MGD1135_peak_82234	2.47378	5.9e-07	0.0019	chr6	153000000	153000000	Intergenic	-318120	NM_012419	26575	Hs.166313	NM_012419	ENSG00000091844	RGS17	RGS-17|RGSZ2|hRGS17	regulator of G protein signaling 17	protein-coding
MGD1149_peak_71934,MGD1191_peak_79841,MGD1618_peak_66668	2.46665	6.95e-06	0.00856	chr4	29588716	29589254	Intergenic	374693	NR_146996	105000000	Hs.582013	NR_146996	ENSG00000248338	LINC02472	-	long intergenic non-protein coding RNA 2472	ncRNA
MGD1149_peak_27414	2.46147	2.27e-06	0.004512	chr13	61275331	61276102	Intergenic	-75836	NR_036128	100000000		NR_036128	ENSG00000266663	MIR3169	-	microRNA 3169	ncRNA
CTRL_11_peak_15806,CTRL_13_peak_22567,CTRL_1_peak_14708,CTRL_5_peak_12228,CTRL_2_peak_9399,CTRL_4_peak_14672,CTRL_9_peak_11477,MGD1551_peak_13626,MGD1360_peak_14110	-2.46136	1.77e-09	2.16e-05	chr11	61369034	61370448	TTS (NM_001330281)	7367	NR_028473	51524	Hs.406530	NM_016464	ENSG00000149483	TMEM138	HSPC196	transmembrane protein 138	protein-coding
CTRL_5_peak_10096	2.46081	1.96e-05	0.01639	chr10	107000000	107000000	intron (NM_001206569, intron 1 of 25)	175218	NM_001206572	114815	Hs.591915	NM_052918	ENSG00000108018	SORCS1	hSorCS	sortilin related VPS10 domain containing receptor 1	protein-coding
MGD1135_peak_57511	2.45193	5.56e-06	0.007757	chr21	14063624	14064675	Intergenic	-83705	NR_027270	391267	Hs.364456	NM_153750	ENSG00000215559	ANKRD20A11P	C21orf81	ankyrin repeat domain 20 family member A11, pseudogene	pseudo
MGD1191_peak_59978,MGD1149_peak_53856	2.44584	2.96e-05	0.020833	chr2	153000000	153000000	Intergenic	69859	NM_019845	56475	Hs.100890	NM_019845	ENSG00000177519	RPRM	REPRIMO	reprimo, TP53 dependent G2 arrest mediator homolog	protein-coding
MGD1191_peak_8810,MGD1360_peak_6421	2.4428	6.84e-06	0.00856	chr1	188000000	188000000	Intergenic	241965	NR_132374	106000000	Hs.568709	NR_132374		LINC01037	-	long intergenic non-protein coding RNA 1037	ncRNA
MGD1149_peak_72017,MGD1191_peak_79904	2.44265	9.25e-05	0.041873	chr4	35772191	35772632	Intergenic	471528	NR_146893	116984	Hs.479451	NM_015230	ENSG00000047365	ARAP2	CENTD1|PARX	ArfGAP with RhoGAP domain, ankyrin repeat and PH domain 2	protein-coding
MGD1149_peak_30997,MGD1135_peak_28965,MGD1360_peak_24703,MGD1105_peak_10870	2.43681	4.81e-06	0.007252	chr14	82196935	82197633	Intergenic	-445348	NR_146650	102000000		NR_146650	ENSG00000258743	LINC02301	-	long intergenic non-protein coding RNA 2301	ncRNA
MGD1360_peak_60320	2.40296	7.14e-05	0.035693	chr5	19750950	19751928	intron (NM_001349559, intron 3 of 12)	134833	NM_001291957	1016	Hs.317632	NM_004934	ENSG00000145526	CDH18	CDH14|CDH14L|CDH24	cadherin 18	protein-coding
MGD1149_peak_63591	2.40288	5.22e-05	0.029426	chr3	454517	455369	Intergenic	-69148	NR_110739	102000000	Hs.677744	NR_110739	ENSG00000234661	CHL1-AS1	-	CHL1 antisense RNA 1	ncRNA
MGD1149_peak_17249,MGD1191_peak_18948	2.38755	5.73e-05	0.031633	chr11	41003626	41003973	intron (NM_001258419, intron 1 of 6)	455837	NM_020929	57689	Hs.745123	NM_020929	ENSG00000148948	LRRC4C	NGL-1|NGL1	leucine rich repeat containing 4C	protein-coding
MGD1149_peak_76966	2.38514	7.89e-05	0.037924	chr5	20201711	20202044	intron (NM_001291956, intron 2 of 14)	-103674	NR_146519	103000000		NR_146519		CDH18-AS1	-	CDH18 antisense RNA 1	ncRNA
MGD1191_peak_82454	2.37296	4.42e-05	0.026703	chr4	134000000	134000000	Intergenic	263523	NM_001363585	132430	Hs.49889	NM_001114734	ENSG00000254535	PABPC4L	-	poly(A) binding protein cytoplasmic 4 like	protein-coding
MGD1618_peak_80402,MGD1149_peak_87702,MGD1135_peak_81687,MGD1191_peak_96259	2.35992	2.73e-07	0.001141	chr6	139000000	139000000	intron (NM_153235, intron 3 of 9)	20696	NM_153235	167838	Hs.535820	NM_153235	ENSG00000164440	TXLNB	C6orf198|LST001|MDP77|dJ522B19.2	taxilin beta	protein-coding
MGD1149_peak_82486,MGD1191_peak_90753	2.35294	7.59e-06	0.008859	chr5	180000000	180000000	intron (NM_005110, intron 13 of 18)	-21905	NM_001364613	5601	Hs.484371	NM_002752	ENSG00000050748	MAPK9	JNK-55|JNK2|JNK2A|JNK2ALPHA|JNK2B|JNK2BETA|PRKM9|SAPK|SAPK1a|p54a|p54aSAPK	mitogen-activated protein kinase 9	protein-coding
MGD1149_peak_88351,MGD1191_peak_96932,MGD1360_peak_69450	2.34827	3.87e-07	0.001507	chr6	153000000	153000000	Intergenic	-295945	NM_012419	26575	Hs.166313	NM_012419	ENSG00000091844	RGS17	RGS-17|RGSZ2|hRGS17	regulator of G protein signaling 17	protein-coding
MGD1618_peak_80969,MGD1191_peak_96944	2.34021	6.68e-06	0.00856	chr6	154000000	154000000	Intergenic	-137399	NM_001145280	4988	Hs.2353	NM_000914	ENSG00000112038	OPRM1	LMOR|M-OR-1|MOP|MOR|MOR1|OPRM	opioid receptor mu 1	protein-coding
MGD1149_peak_28373	2.33736	3.54e-05	0.023111	chr13	104000000	104000000	Intergenic	932107	NR_126374	104000000	Hs.334381	NR_126374	ENSG00000234551	LINC01309	TCONS_l2_00007459	long intergenic non-protein coding RNA 1309	ncRNA
MGD1094_peak_30085	2.32625	7.52e-05	0.03679	chr20	62057926	62058886	intron (NM_003185, intron 1 of 14)	-6396	NR_130463	100000000		NR_130463	ENSG00000265306	MIR3195	-	microRNA 3195	ncRNA
MGD1191_peak_79842,MGD1135_peak_68050,MGD1149_peak_71935,MGD1618_peak_66669	2.31878	1.1e-06	0.002781	chr4	29708497	29709001	Intergenic	494457	NR_146996	105000000	Hs.582013	NR_146996	ENSG00000248338	LINC02472	-	long intergenic non-protein coding RNA 2472	ncRNA
MGD1135_peak_90286,MGD1149_peak_97153,MGD1360_peak_76195,MGD1191_peak_106611	2.29313	6.07e-06	0.008174	chr8	84361090	84361862	intron (NM_001354319, intron 2 of 8)	-54008	NM_001354308	138046	Hs.121663	NM_173848	ENSG00000184672	RALYL	HNRPCL3	RALY RNA binding protein like	protein-coding
MGD1135_peak_82236,MGD1191_peak_96934,MGD1149_peak_88356,MGD1360_peak_69452	2.27504	1.98e-10	4.27e-06	chr6	154000000	154000000	Intergenic	-406316	NM_012419	26575	Hs.166313	NM_012419	ENSG00000091844	RGS17	RGS-17|RGSZ2|hRGS17	regulator of G protein signaling 17	protein-coding
MGD1149_peak_91724,MGD1618_peak_84069	2.27357	1.67e-05	0.015202	chr7	74143556	74144207	Intergenic	-30475	NM_031992	7458	Hs.520943	NM_022170	ENSG00000106682	EIF4H	WBSCR1|WSCR1|eIF-4H	eukaryotic translation initiation factor 4H	protein-coding
MGD1149_peak_99922,MGD1618_peak_91281,MGD1360_peak_78272	2.25156	1.82e-05	0.015804	chr9	10265034	10265610	intron (NM_002839, intron 3 of 45)	347680	NM_002839	5789	Hs.446083	NM_002839	ENSG00000153707	PTPRD	HPTP|HPTPD|HPTPDELTA|PTPD|RPTPDELTA	protein tyrosine phosphatase receptor type D	protein-coding
MGD1618_peak_66671,MGD1135_peak_68053	2.24947	1.64e-07	0.000747	chr4	30430047	30430586	Intergenic	-290053	NM_002589	5099	Hs.479439	NM_002589	ENSG00000169851	PCDH7	BH-Pcdh|BHPCDH|PPP1R120	protocadherin 7	protein-coding
MGD1135_peak_56915,MGD1191_peak_66656	2.239	9.04e-06	0.010107	chr20	55216487	55218003	Intergenic	-205798	NR_110629	103000000	Hs.446269	NR_110629	ENSG00000235166	LINC01440	-	long intergenic non-protein coding RNA 1440	ncRNA
MGD1149_peak_17239,MGD1360_peak_13685	2.23608	7.13e-05	0.035693	chr11	38460553	38461225	Intergenic	185467	NR_120555	103000000	Hs.641711	NR_120554	ENSG00000255175	LINC02759	-	long intergenic non-protein coding RNA 2759	ncRNA
MGD1360_peak_17279,MGD1135_peak_20855,MGD1149_peak_21850,MGD1191_peak_23954	2.23092	5.73e-08	0.000315	chr12	22971394	22972474	Intergenic	-203702	NR_120471	102000000	Hs.129111	NR_120471	ENSG00000256321	LOC101928441	-	uncharacterized LOC101928441	ncRNA
MGD1191_peak_79903,MGD1149_peak_72015	2.22835	1.75e-05	0.015649	chr4	35124069	35124631	Intergenic	-854603	NR_147184	105000000	Hs.570782	NR_147183	ENSG00000248685	LINC02484	-	long intergenic non-protein coding RNA 2484	ncRNA
MGD1191_peak_56883,MGD1149_peak_51071,MGD1618_peak_47556,MGD1360_peak_40374,MGD1135_peak_48591,CTRL_5_peak_35378,CTRL_4_peak_42498	2.20551	4.28e-08	0.000258	chr2	66443665	66444836	intron (NM_002398, intron 6 of 12)	-3920	NR_046625	101000000	Hs.734698	NR_046625	ENSG00000230749	MEIS1-AS2	MEIS1-AS1	MEIS1 antisense RNA 2	ncRNA
MGD1149_peak_44876,MGD1191_peak_49710,MGD1360_peak_35482	2.1929	1.97e-05	0.01639	chr18	64929067	64929632	Intergenic	-669294	NR_033983	400654	Hs.434235	NR_033983	ENSG00000266952	LINC01538	-	long intergenic non-protein coding RNA 1538	ncRNA
MGD1149_peak_71909,MGD1135_peak_68038,MGD1191_peak_79818,MGD1618_peak_66661,MGD1360_peak_56516	2.18693	2.17e-10	4.27e-06	chr4	27861417	27862157	Intergenic	644308	NR_125921	102000000	Hs.570815	NR_125921	ENSG00000249699	LINC02261	-	long intergenic non-protein coding RNA 2261	ncRNA
MGD1191_peak_82450,MGD1149_peak_74565	2.18618	1.62e-05	0.014886	chr4	134000000	134000000	Intergenic	416229	NM_032961	57575	Hs.192859	NM_020815	ENSG00000138650	PCDH10	OL-PCDH|PCDH19	protocadherin 10	protein-coding
MGD1149_peak_44885,MGD1191_peak_49713,MGD1360_peak_35483	2.18345	9.97e-05	0.043515	chr18	66252489	66253350	Intergenic	351171	NR_073130	28513	Hs.42771	NM_021153	ENSG00000071991	CDH19	CDH7|CDH7L2	cadherin 19	protein-coding
MGD1618_peak_70662,MGD1360_peak_60370,MGD1191_peak_84923,MGD1149_peak_77026	2.18146	2.39e-05	0.018249	chr5	28328362	28329307	Intergenic	-41169	NR_134265	105000000	Hs.124461	NR_134265	ENSG00000249785	LINC02103	-	long intergenic non-protein coding RNA 2103	ncRNA
MGD1149_peak_81085,MGD1191_peak_89131	2.16694	4.02e-05	0.024999	chr5	145000000	145000000	Intergenic	542627	NM_001370486	57528	Hs.7093	NM_020768	ENSG00000183775	KCTD16	-	potassium channel tetramerization domain containing 16	protein-coding
MGD1149_peak_53864,MGD1191_peak_59986	2.16174	1.79e-05	0.015735	chr2	154000000	154000000	intron (NM_052917, intron 3 of 12)	61064	NM_001301627	114805	Hs.470277	NM_052917	ENSG00000144278	GALNT13	GalNAc-T13	polypeptide N-acetylgalactosaminyltransferase 13	protein-coding
MGD1360_peak_34675,MGD1135_peak_41572,MGD1149_peak_43756	2.15824	2.15e-05	0.017047	chr18	30003763	30004113	Intergenic	-294972	NR_031684	100000000		NR_031684	ENSG00000283218	MIR302F	MIRN302F|hsa-mir-302f	microRNA 302f	ncRNA
MGD1191_peak_84919,MGD1149_peak_77023	2.15277	2.79e-05	0.020039	chr5	27830581	27830845	Intergenic	358421	NR_038848	643401	Hs.533212	NR_038848	ENSG00000250337	PURPL	LINC01021	p53 upregulated regulator of p53 levels	ncRNA
MGD1149_peak_88361,MGD1094_peak_42958,MGD1191_peak_96940	2.15011	8.22e-06	0.009519	chr6	154000000	154000000	Intergenic	-307709	NM_001145280	4988	Hs.2353	NM_000914	ENSG00000112038	OPRM1	LMOR|M-OR-1|MOP|MOR|MOR1|OPRM	opioid receptor mu 1	protein-coding
MGD1149_peak_43757,MGD1191_peak_48526,MGD1360_peak_34676	2.14962	2.1e-05	0.016932	chr18	30177126	30177440	Intergenic	-121627	NR_031684	100000000		NR_031684	ENSG00000283218	MIR302F	MIRN302F|hsa-mir-302f	microRNA 302f	ncRNA
MGD1618_peak_70665,MGD1191_peak_84927,MGD1360_peak_60372,MGD1149_peak_77028	2.14818	4.51e-05	0.026825	chr5	28523733	28524451	Intergenic	-236427	NR_134265	105000000	Hs.124461	NR_134265	ENSG00000249785	LINC02103	-	long intergenic non-protein coding RNA 2103	ncRNA
MGD1360_peak_76951,MGD1191_peak_107621,MGD1149_peak_98195	2.148	9.09e-07	0.002534	chr8	115000000	115000000	Intergenic	988796	NM_001282902	7227	Hs.657018	NM_014112	ENSG00000104447	TRPS1	GC79|LGCR	transcriptional repressor GATA binding 1	protein-coding
MGD1149_peak_69535,MGD1135_peak_65855,MGD1191_peak_77240	2.14731	9.98e-07	0.002701	chr3	166000000	166000000	Intergenic	-15359	NM_000055	590	Hs.420483	NM_000055	ENSG00000114200	BCHE	BCHED|CHE1|CHE2|E1	butyrylcholinesterase	protein-coding
MGD1149_peak_69550,MGD1191_peak_77249	2.144	1.88e-05	0.016093	chr3	167000000	167000000	Intergenic	192765	NR_135545	105000000		NR_135545		LOC105374194	inv3q26.1	uncharacterized LOC105374194	ncRNA
MGD1149_peak_10135	2.14252	1.97e-05	0.01639	chr1	238000000	238000000	Intergenic	228769	NR_015407	339535	Hs.532047	NR_015407	ENSG00000215808	LINC01139	LINK-A|LINKA	long intergenic non-protein coding RNA 1139	ncRNA
MGD1149_peak_71905,MGD1191_peak_79813,MGD1135_peak_68034,MGD1618_peak_66659	2.13601	1.17e-06	0.002861	chr4	27789681	27790502	Intergenic	572612	NR_125921	102000000	Hs.570815	NR_125921	ENSG00000249699	LINC02261	-	long intergenic non-protein coding RNA 2261	ncRNA
MGD1360_peak_59693,MGD1149_peak_76142,MGD1191_peak_83947	2.13495	6.03e-05	0.032484	chr4	184000000	184000000	non-coding (NR_132761, exon 3 of 3)	113986	NM_020225	56977	Hs.21958	NM_020225	ENSG00000173320	STOX2	-	storkhead box 2	protein-coding
MGD1135_peak_46294,MGD1360_peak_38452	2.13212	1.58e-05	0.014886	chr2	6345479	6346230	Intergenic	29568	NR_110251	102000000	Hs.434407	NR_110251	ENSG00000227007	LINC01247	-	long intergenic non-protein coding RNA 1247	ncRNA
MGD1360_peak_6485	2.13067	0.000106	0.044169	chr1	195000000	195000000	Intergenic	1333068	NR_146895	105000000		NR_146895		LINC01724	-	long intergenic non-protein coding RNA 1724	ncRNA
MGD1360_peak_58559,MGD1149_peak_74563	2.1297	5.06e-05	0.029002	chr4	134000000	134000000	Intergenic	364742	NM_032961	57575	Hs.192859	NM_020815	ENSG00000138650	PCDH10	OL-PCDH|PCDH19	protocadherin 10	protein-coding
MGD1149_peak_74043,MGD1191_peak_81951	2.12424	3.29e-05	0.02186	chr4	116000000	116000000	Intergenic	-229065	NR_031737	100000000		NR_031737	ENSG00000284253	MIR1973	hsa-mir-1973|mir-1973	microRNA 1973	ncRNA
MGD1191_peak_8808,MGD1149_peak_7971,MGD1360_peak_6420	2.12257	2.97e-06	0.005147	chr1	188000000	188000000	Intergenic	125995	NR_132374	106000000	Hs.568709	NR_132374		LINC01037	-	long intergenic non-protein coding RNA 1037	ncRNA
MGD1360_peak_6419,MGD1191_peak_8807,MGD1149_peak_7970	2.12027	4.7e-05	0.027515	chr1	188000000	188000000	Intergenic	122725	NR_132374	106000000	Hs.568709	NR_132374		LINC01037	-	long intergenic non-protein coding RNA 1037	ncRNA
MGD1618_peak_25832,MGD1360_peak_22548,MGD1149_peak_28371,MGD1191_peak_30734,MGD1105_peak_9938	2.11702	2.53e-05	0.019027	chr13	104000000	104000000	Intergenic	890365	NR_126374	104000000	Hs.334381	NR_126374	ENSG00000234551	LINC01309	TCONS_l2_00007459	long intergenic non-protein coding RNA 1309	ncRNA
MGD1149_peak_27518,MGD1191_peak_29956	2.10189	0.000114	0.045402	chr13	67880845	67881383	Intergenic	508727	NR_130792	101000000	Hs.508194	NR_130792	ENSG00000230040	LINC00364	LncRNA00364	long intergenic non-protein coding RNA 364	ncRNA
MGD1094_peak_48655	2.09702	5.93e-05	0.03222	chr9	35373429	35374226	intron (NM_006377, intron 12 of 38)	31931	NM_001371188	NA
CTRL_13_peak_3706,CTRL_2_peak_1646,CTRL_3_peak_2737	-2.0967	4.2e-07	0.001573	chr1	55364200	55364584	Intergenic	138751	NR_039618	101000000		NR_039618	ENSG00000265822	MIR4422	mir-4422	microRNA 4422	ncRNA
MGD1191_peak_18419,MGD1149_peak_16754,CTRL_13_peak_21365,MGD1360_peak_13316,MGD1618_peak_15407	2.0956	2.23e-05	0.017319	chr11	25562454	25562883	Intergenic	-626455	NM_001313726	63982	Hs.91791	NM_031418	ENSG00000134343	ANO3	C11orf25|DYT23|DYT24|GENX-3947|TMEM16C	anoctamin 3	protein-coding
MGD1149_peak_75574	2.09471	9.89e-06	0.010738	chr4	161000000	161000000	intron (NM_001128428, intron 13 of 14)	-565329	NR_125888	102000000	Hs.647993	NR_125888	ENSG00000249419	LOC101928052	-	uncharacterized LOC101928052	ncRNA
MGD1135_peak_58243,MGD1149_peak_61422	2.08687	5.17e-05	0.029426	chr21	39915814	39916238	intron (NM_006198, intron 2 of 2)	48588	NM_006198	5121	Hs.80296	NM_006198	ENSG00000183036	PCP4	PEP-19	Purkinje cell protein 4	protein-coding
MGD1149_peak_55045,MGD1191_peak_61103	2.07981	2.21e-05	0.017287	chr2	185000000	185000000	Intergenic	281969	NR_110216	102000000	Hs.244783	NR_110214	ENSG00000226747	FSIP2-AS2	-	FSIP2 antisense RNA 2	ncRNA
MGD1135_peak_21788	2.07745	4.63e-08	0.00027	chr12	54003552	54005087	TTS (NM_006897)	4158	NM_006897	3225	Hs.658823	NM_006897	ENSG00000180806	HOXC9	HOX3|HOX3B	homeobox C9	protein-coding
MGD1105_peak_15716,MGD1191_peak_48800,MGD1149_peak_44035	2.07721	5.74e-05	0.031633	chr18	42758846	42759256	intron (NM_002930, intron 4 of 4)	356634	NM_002930	6014	Hs.464985	NM_002930	ENSG00000152214	RIT2	RIBA|RIN|ROC2	Ras like without CAAX 2	protein-coding
MGD1135_peak_21787,MGD1149_peak_22817,MGD1191_peak_25035	2.07105	2.83e-08	0.000189	chr12	53997045	53998520	promoter-TSS (NR_047505)	-997	NR_047505	101000000		NR_047505	ENSG00000250133	HOXC-AS2	-	HOXC cluster antisense RNA 2	ncRNA
MGD1360_peak_58571,MGD1135_peak_70211	2.06322	6.83e-06	0.00856	chr4	134000000	134000000	Intergenic	-85958	NR_147155	105000000	Hs.738318	NR_147155		LINC02462	-	long intergenic non-protein coding RNA 2462	ncRNA
MGD1191_peak_90892,MGD1149_peak_82603,MGD1360_peak_64907	2.03538	3.05e-05	0.020864	chr6	1244817	1245428	Intergenic	-66976	NM_033260	94234	Hs.591352	NM_033260	ENSG00000164379	FOXQ1	HFH1	forkhead box Q1	protein-coding
MGD1618_peak_65021,MGD1149_peak_70087	2.03238	9.94e-05	0.043515	chr3	182000000	182000000	Intergenic	158960	NR_040105	401103	Hs.591304	NR_040105	ENSG00000241098	LINC01994	-	long intergenic non-protein coding RNA 1994	ncRNA
MGD1360_peak_56304	2.02815	5.77e-05	0.031659	chr4	19030060	19030599	Intergenic	-1008454	NM_001365658	254251	Hs.446201	NM_153686	ENSG00000178177	LCORL	MLR1	ligand dependent nuclear receptor corepressor like	protein-coding
MGD1191_peak_104111	2.02491	0.000112	0.045261	chr8	8027775	8028299	Intergenic	-30516	NM_001037380	641517	Hs.616079	NM_001037380		DEFB109B	DEF109P1B|DEFB109|DEFB109P1B|HBD9	defensin beta 109B	protein-coding
MGD1135_peak_68051,MGD1149_peak_71936,MGD1618_peak_66670,MGD1191_peak_79843	2.02398	3.79e-06	0.005943	chr4	29717460	29718231	Intergenic	503553	NR_146996	105000000	Hs.582013	NR_146996	ENSG00000248338	LINC02472	-	long intergenic non-protein coding RNA 2472	ncRNA
MGD1191_peak_94853,MGD1149_peak_86291,MGD1360_peak_67860	2.02087	0.000115	0.045793	chr6	104000000	104000000	Intergenic	676459	NM_001321084	57531	Hs.434340	NM_020771	ENSG00000085382	HACE1	SPPRS	HECT domain and ankyrin repeat containing E3 ubiquitin protein ligase 1	protein-coding
MGD1191_peak_56884,MGD1618_peak_47557,MGD1360_peak_40375,MGD1149_peak_51072,MGD1135_peak_48592,MGD1191_peak_56885,MGD1105_peak_18469,CTRL_3_peak_47478,CTRL_13_peak_65158,CTRL_5_peak_35379,CTRL_2_peak_27353	2.01273	3.37e-09	3.07e-05	chr2	66445247	66447054	intron (NM_002398, intron 6 of 12)	-5820	NR_046625	101000000	Hs.734698	NR_046625	ENSG00000230749	MEIS1-AS2	MEIS1-AS1	MEIS1 antisense RNA 2	ncRNA
MGD1149_peak_76951,MGD1135_peak_72136,MGD1191_peak_84863	2.01014	4.86e-05	0.027992	chr5	19626221	19626608	intron (NM_001349562, intron 5 of 13)	259858	NM_001291957	1016	Hs.317632	NM_004934	ENSG00000145526	CDH18	CDH14|CDH14L|CDH24	cadherin 18	protein-coding
MGD1135_peak_46300,MGD1618_peak_45312	2.00773	1.07e-05	0.011275	chr2	6580733	6581267	Intergenic	52787	NR_110500	103000000	Hs.729713	NR_110498	ENSG00000236172	LINC01246	-	long intergenic non-protein coding RNA 1246	ncRNA
CTRL_11_peak_83796,CTRL_4_peak_77685,CTRL_1_peak_77286,CTRL_5_peak_64162,CTRL_13_peak_122479,MGD1135_peak_88563,CTRL_9_peak_60837,CTRL_3_peak_88472,MGD1618_peak_87130,MGD1360_peak_74745,MGD1551_peak_72035,CTRL_2_peak_49505	-1.997	1.78e-11	6.67e-07	chr8	21674557	21676123	Intergenic	113535	NM_001495	2675	Hs.441202	NM_001495	ENSG00000168546	GFRA2	GDNFRB|NRTNR-ALPHA|NTNRA|RETL2|TRNR2	GDNF family receptor alpha 2	protein-coding
MGD1149_peak_75662,MGD1135_peak_71028,MGD1191_peak_83443	1.99151	0.000104	0.043647	chr4	166000000	166000000	Intergenic	-62308	NM_012464	7092	Hs.106513	NM_012464	ENSG00000038295	TLL1	ASD6|TLL	tolloid like 1	protein-coding
CTRL_5_peak_11989	1.97562	7.97e-07	0.00233	chr11	45989931	45990263	intron (NR_147890, intron 5 of 18)	67441	NM_001300721	120071	Hs.86543	NM_152312	ENSG00000165905	LARGE2	GYLTL1B|PP5656	LARGE xylosyl- and glucuronyltransferase 2	protein-coding
CTRL_5_peak_50846,CTRL_4_peak_61563,CTRL_3_peak_69340,CTRL_11_peak_66062,MGD1105_peak_26456,MGD1618_peak_68876,MGD1551_peak_56999,MGD1135_peak_70392,CTRL_13_peak_95955,CTRL_1_peak_61438,MGD1360_peak_58738,CTRL_9_peak_48127,MGD1191_peak_82675,MGD1149_peak_74786,MGD1094_peak_36964	1.95958	2.25e-05	0.01743	chr4	141000000	141000000	intron (NM_020724, intron 1 of 6)	105374	NM_020724	57484	Hs.659104	NM_020724	ENSG00000170153	RNF150	-	ring finger protein 150	protein-coding
MGD1135_peak_86627,MGD1191_peak_102287	1.95734	3.06e-06	0.005149	chr7	114000000	114000000	Intergenic	289621	NM_002711	5506	Hs.458309	NM_002711	ENSG00000154415	PPP1R3A	GM|PP1G|PPP1R3	protein phosphatase 1 regulatory subunit 3A	protein-coding
MGD1618_peak_68701,MGD1135_peak_70212,MGD1360_peak_58572,CTRL_11_peak_65876,MGD1191_peak_82462,MGD1149_peak_74574,CTRL_3_peak_69137,MGD1094_peak_36890	1.95126	8.69e-10	1.25e-05	chr4	134000000	134000000	Intergenic	-57683	NR_147155	105000000	Hs.738318	NR_147155		LINC02462	-	long intergenic non-protein coding RNA 2462	ncRNA
CTRL_13_peak_32073,CTRL_1_peak_20716,CTRL_4_peak_20638	-1.9512	1.26e-05	0.012538	chr12	114000000	114000000	Intergenic	-127069	NM_001146699	9904	Hs.7482	NM_016196	ENSG00000122965	RBM19	Mrd1	RNA binding motif protein 19	protein-coding
MGD1191_peak_8806,MGD1360_peak_6418	1.94781	6.06e-05	0.032536	chr1	187000000	187000000	Intergenic	47761	NR_132374	106000000	Hs.568709	NR_132374		LINC01037	-	long intergenic non-protein coding RNA 1037	ncRNA
MGD1191_peak_88234	1.94515	5.08e-06	0.007437	chr5	130000000	130000000	intron (NM_133638, intron 2 of 22)	-45503	NR_125748	104000000	Hs.628635	NR_125748	ENSG00000249421	ADAMTS19-AS1	-	ADAMTS19 antisense RNA 1	ncRNA
MGD1360_peak_58570,MGD1191_peak_82461	1.91931	1.51e-05	0.014584	chr4	134000000	134000000	Intergenic	-103689	NR_147155	105000000	Hs.738318	NR_147155		LINC02462	-	long intergenic non-protein coding RNA 2462	ncRNA
MGD1149_peak_63598,MGD1360_peak_50257,MGD1191_peak_71175	1.91596	0.000107	0.044382	chr3	545227	546203	Intergenic	-46390	NR_110118	102000000	Hs.650700	NR_110118	ENSG00000224957	LINC01266	-	long intergenic non-protein coding RNA 1266	ncRNA
MGD1191_peak_85453,MGD1618_peak_71128,MGD1360_peak_60809	1.91441	4.52e-06	0.006979	chr5	42923692	42924566	Intergenic	69204	NR_104643	643977	Hs.535791	NR_104643		FLJ32255	-	uncharacterized LOC643977	ncRNA
MGD1149_peak_72012,MGD1618_peak_66696,MGD1360_peak_56559,MGD1191_peak_79901	1.90577	7.24e-06	0.008705	chr4	34850561	34851674	Intergenic	-581370	NR_147184	105000000	Hs.570782	NR_147183	ENSG00000248685	LINC02484	-	long intergenic non-protein coding RNA 2484	ncRNA
MGD1149_peak_56037,MGD1135_peak_52930	1.90511	5.96e-05	0.032246	chr2	212000000	212000000	intron (NM_001042599, intron 19 of 26)	827897	NR_031643	100000000		NR_031643	ENSG00000221782	MIR548F2	MIR548F-2|MIRN548F2|hsa-mir-548f-2	microRNA 548f-2	ncRNA
MGD1135_peak_41552,MGD1149_peak_43735	1.90046	1.55e-05	0.014886	chr18	28372007	28372669	Intergenic	-195208	NM_001792	1000	Hs.464829	NM_001792	ENSG00000170558	CDH2	CD325|CDHN|CDw325|NCAD	cadherin 2	protein-coding
MGD1135_peak_26382	1.89041	4.59e-05	0.027152	chr13	96671056	96671413	intron (NM_153456, intron 1 of 1)	244005	NR_039723	101000000		NR_039723	ENSG00000283487	MIR4501	-	microRNA 4501	ncRNA
MGD1135_peak_80544,MGD1191_peak_94846,MGD1618_peak_79190,MGD1149_peak_86279,MGD1360_peak_67857,CTRL_2_peak_45040,CTRL_3_peak_80101	1.88342	3.75e-08	0.000237	chr6	103000000	103000000	Intergenic	1338209	NM_021956	2898	Hs.98262	NM_021956	ENSG00000164418	GRIK2	EAA4|GLR6|GLUK6|GLUR6|GluK2|MRT6	glutamate ionotropic receptor kainate type subunit 2	protein-coding
MGD1191_peak_82473,MGD1360_peak_58579,MGD1149_peak_74586	1.86098	0.000112	0.045261	chr4	136000000	136000000	Intergenic	-328335	NR_103763	101000000	Hs.518987	NR_103762	ENSG00000248330	LINC00613	-	long intergenic non-protein coding RNA 613	ncRNA
MGD1149_peak_71913,MGD1191_peak_79820,MGD1135_peak_68041	1.85554	5.4e-06	0.007703	chr4	28082660	28083591	Intergenic	-736457	NR_036237	100000000		NR_036237	ENSG00000283275	MIR4275	-	microRNA 4275	ncRNA
MGD1149_peak_71931,MGD1191_peak_79839	1.85393	9.8e-05	0.04328	chr4	29343000	29343468	Intergenic	128942	NR_146996	105000000	Hs.582013	NR_146996	ENSG00000248338	LINC02472	-	long intergenic non-protein coding RNA 2472	ncRNA
MGD1135_peak_27255,MGD1191_peak_31551,MGD1360_peak_23122,MGD1149_peak_29050	1.84886	1.81e-06	0.003933	chr14	28676442	28676859	Intergenic	88669	NR_125758	104000000	Hs.569360	NR_125758		FOXG1-AS1	FOXG1-AS	FOXG1 antisense RNA 1	ncRNA
MGD1149_peak_27519,MGD1360_peak_21964,MGD1191_peak_29957,CTRL_13_peak_35298,MGD1618_peak_25175	1.84588	3.56e-05	0.023161	chr13	67908620	67909207	Intergenic	536526	NR_130792	101000000	Hs.508194	NR_130792	ENSG00000230040	LINC00364	LncRNA00364	long intergenic non-protein coding RNA 364	ncRNA
MGD1191_peak_77238,MGD1149_peak_69532	1.84587	3.8e-05	0.024088	chr3	166000000	166000000	Intergenic	167458	NR_137636	590	Hs.420483	NM_000055	ENSG00000114200	BCHE	BCHED|CHE1|CHE2|E1	butyrylcholinesterase	protein-coding
MGD1360_peak_60337,MGD1191_peak_84878,MGD1149_peak_76972,MGD1094_peak_37776	1.83596	7.21e-05	0.035739	chr5	21152652	21153353	Intergenic	-306478	NR_027026	728411	Hs.88181	NM_207331	ENSG00000183666	GUSBP1	-	GUSB pseudogene 1	pseudo
CTRL_13_peak_106468	-1.82492	2.53e-05	0.019027	chr6	7438193	7438405	Intergenic	48470	NM_001348194	83732	Hs.437474	NM_031480	ENSG00000124784	RIOK1	AD034|RIO1|RRP10|bA288G3.1	RIO kinase 1	protein-coding
CTRL_11_peak_67877,MGD1135_peak_72143,MGD1191_peak_84871,CTRL_1_peak_62899,MGD1149_peak_76961,CTRL_13_peak_98456,MGD1618_peak_70628,MGD1360_peak_60329,CTRL_5_peak_52135	1.81915	2.54e-06	0.004704	chr5	19987681	19988796	promoter-TSS (NM_001349563)	-38	NM_001349560	1016	Hs.317632	NM_004934	ENSG00000145526	CDH18	CDH14|CDH14L|CDH24	cadherin 18	protein-coding
MGD1135_peak_70214,MGD1360_peak_58574	1.81221	5.24e-06	0.007583	chr4	135000000	135000000	Intergenic	204244	NR_147155	105000000	Hs.738318	NR_147155		LINC02462	-	long intergenic non-protein coding RNA 2462	ncRNA
MGD1191_peak_104112,MGD1094_peak_46083	1.80708	0.000124	0.047244	chr8	8029248	8029514	Intergenic	-31860	NM_001037380	641517	Hs.616079	NM_001037380		DEFB109B	DEF109P1B|DEFB109|DEFB109P1B|HBD9	defensin beta 109B	protein-coding
MGD1618_peak_71227,MGD1360_peak_60904,CTRL_13_peak_99421	1.80631	0.000133	0.048916	chr5	47807142	47807423	Intergenic	-2110902	NM_021072	348980	Hs.353176	NM_021072	ENSG00000164588	HCN1	BCNG-1|BCNG1|EIEE24|HAC-2	hyperpolarization activated cyclic nucleotide gated potassium channel 1	protein-coding
MGD1360_peak_15149,MGD1149_peak_19121,MGD1191_peak_21093	1.79599	3.61e-05	0.0234	chr11	91104295	91104591	Intergenic	-235241	NR_031663	100000000		NR_031663	ENSG00000221586	MIR1261	MIRN1261|hsa-mir-1261	microRNA 1261	ncRNA
MGD1135_peak_18076,MGD1149_peak_18777,MGD1618_peak_17279,MGD1191_peak_20765	1.78839	2.67e-06	0.004758	chr11	78248142	78248946	intron (NM_012296, intron 3 of 9)	59625	NM_020798	57558	Hs.531249	NM_020798	ENSG00000118369	USP35	-	ubiquitin specific peptidase 35	protein-coding
MGD1135_peak_93684,MGD1191_peak_110529,MGD1149_peak_100911,MGD1360_peak_79247	1.78494	7.47e-07	0.002251	chr9	67168285	67169088	intron (NR_111893, intron 3 of 23)	109226	NR_111893	643827	Hs.521495	NM_001012280		CNTNAP3P2	-	CNTNAP3 pseudogene 2	pseudo
MGD1191_peak_8830,MGD1149_peak_7998,MGD1618_peak_7314,MGD1360_peak_6431	1.7846	1.35e-05	0.013213	chr1	191000000	191000000	Intergenic	-115471	NR_146892	105000000	Hs.127094	NR_146892	ENSG00000233882	LINC01680	-	long intergenic non-protein coding RNA 1680	ncRNA
MGD1149_peak_6400,MGD1135_peak_6193,MGD1191_peak_7103	1.78188	4.5e-05	0.026825	chr1	153000000	153000000	Intergenic	12961	NM_001128600	448835	Hs.62927	NM_001128600	ENSG00000235942	LCE6A	C1orf44	late cornified envelope 6A	protein-coding
CTRL_11_peak_29145,CTRL_3_peak_30841,CTRL_4_peak_27095	-1.78172	1.01e-07	0.000509	chr15	51731732	51732200	intron (NM_001143917, intron 1 of 2)	5096	NM_001363969	256586	Hs.603629	NM_153374	ENSG00000140280	LYSMD2	-	LysM domain containing 2	protein-coding
CTRL_13_peak_92291,MGD1360_peak_56533,MGD1135_peak_68060,MGD1191_peak_79852,CTRL_11_peak_63714,MGD1149_peak_71952,MGD1618_peak_66676,CTRL_1_peak_59475	1.78155	4.47e-05	0.026825	chr4	30802392	30803263	intron (NM_032457, intron 1 of 2)	82458	NM_001173523	5099	Hs.479439	NM_002589	ENSG00000169851	PCDH7	BH-Pcdh|BHPCDH|PPP1R120	protocadherin 7	protein-coding
MGD1135_peak_68066,MGD1191_peak_79857	1.78044	8.61e-05	0.040198	chr4	31272291	31273043	Intergenic	101523	NR_125935	103000000	Hs.210739	NR_125935	ENSG00000251182	LINC02497	-	long intergenic non-protein coding RNA 2497	ncRNA
MGD1149_peak_53880	1.77097	3.52e-05	0.023071	chr2	155000000	155000000	Intergenic	210116	NM_001260509	3760	Hs.591606	NM_002239	ENSG00000162989	KCNJ3	GIRK1|KGA|KIR3.1	potassium voltage-gated channel subfamily J member 3	protein-coding
CTRL_1_peak_22466,CTRL_11_peak_24081,CTRL_13_peak_34870,CTRL_3_peak_25380,CTRL_2_peak_14377,CTRL_9_peak_17514,CTRL_4_peak_22334,CTRL_5_peak_18558,MGD1618_peak_24885	-1.76924	4.92e-10	7.66e-06	chr13	48222327	48223289	Intergenic	-10398	NM_021999	9445	Hs.643683	NM_021999	ENSG00000136156	ITM2B	ABRI|BRI|BRI2|BRICD2B|E25B|E3-16|FBD|RDGCA|imBRI2	integral membrane protein 2B	protein-coding
CTRL_13_peak_100612,CTRL_11_peak_69076,MGD1191_peak_86387	1.76481	6.21e-07	0.001933	chr5	69271336	69271810	intron (NM_001799, intron 9 of 11).2	36687	NM_001324075	1022	Hs.184298	NM_001799	ENSG00000134058	CDK7	CAK|CAK1|CDKN7|HCAK|MO15|STK1|p39MO15	cyclin dependent kinase 7	protein-coding
MGD1149_peak_71912,MGD1191_peak_79819,MGD1135_peak_68040,MGD1618_peak_66662	1.76244	3.41e-06	0.005633	chr4	28010637	28011386	Intergenic	793532	NR_125921	102000000	Hs.570815	NR_125921	ENSG00000249699	LINC02261	-	long intergenic non-protein coding RNA 2261	ncRNA
MGD1191_peak_30423,MGD1135_peak_26381	1.76168	3.02e-05	0.020864	chr13	96650344	96650801	intron (NM_153456, intron 1 of 1)	223343	NR_039723	101000000		NR_039723	ENSG00000283487	MIR4501	-	microRNA 4501	ncRNA
MGD1094_peak_39097,MGD1191_peak_87476	1.75402	2.15e-05	0.017047	chr5	105000000	105000000	Intergenic	-188594	NR_000039	9366	Hs.158296	NR_000039	ENSG00000232159	RAB9BP1	RAB9P1	RAB9B, member RAS oncogene family pseudogene 1	pseudo
MGD1149_peak_50579,MGD1360_peak_39997	1.7248	7.55e-05	0.03679	chr2	50722822	50724048	intron (NM_001330093, intron 4 of 22)	-27173	NR_130470	104000000		NR_130470	ENSG00000216191	MIR8485	hsa-mir-8485	microRNA 8485	ncRNA
MGD1135_peak_46299,MGD1618_peak_45309,MGD1360_peak_38456,CTRL_1_peak_40635,MGD1191_peak_54254,MGD1551_peak_37694,CTRL_13_peak_62095,MGD1149_peak_48521	1.72281	6.7e-06	0.00856	chr2	6505914	6507068	Intergenic	127296	NR_110500	103000000	Hs.729713	NR_110498	ENSG00000236172	LINC01246	-	long intergenic non-protein coding RNA 1246	ncRNA
MGD1191_peak_106686	1.71856	4.17e-05	0.025669	chr8	86980128	86980346	intron (NM_173538, intron 4 of 10)	113822	NM_173538	168975	Hs.246284	NM_173538	ENSG00000176571	CNBD1	-	cyclic nucleotide binding domain containing 1	protein-coding
MGD1149_peak_53863,MGD1135_peak_51150,MGD1191_peak_59985	1.71779	0.000123	0.047244	chr2	154000000	154000000	intron (NM_052917, intron 3 of 12)	26913	NM_001301627	114805	Hs.470277	NM_052917	ENSG00000144278	GALNT13	GalNAc-T13	polypeptide N-acetylgalactosaminyltransferase 13	protein-coding
MGD1135_peak_88033,MGD1618_peak_86616,CTRL_13_peak_121723	1.70982	1.15e-05	0.011766	chr8	1929855	1931109	intron (NM_001308153, intron 26 of 29).2	-40915	NR_126346	104000000	Hs.734498	NR_126346	ENSG00000253696	KBTBD11-OT1	-	KBTBD11 overlapping transcript 1	ncRNA
MGD1360_peak_67225,MGD1135_peak_79909,MGD1191_peak_94036	1.704	0.000117	0.046134	chr6	66772898	66773216	Intergenic	985178	NR_026540	442229	Hs.390414	NR_026540		SLC25A51P1	MCART3P|bA707M13.1	SLC25A51 pseudogene 1	pseudo
CTRL_1_peak_5686,CTRL_13_peak_8561,CTRL_4_peak_5574,CTRL_11_peak_5998,CTRL_3_peak_6151,CTRL_2_peak_3612,MGD1149_peak_6727	-1.69505	4.21e-07	0.001573	chr1	159000000	159000000	Intergenic	-26289	NM_001348247	9447	Hs.733411	NM_004833	ENSG00000163568	AIM2	PYHIN4	absent in melanoma 2	protein-coding
MGD1191_peak_77250,MGD1618_peak_64586,MGD1149_peak_69551	1.69449	1.93e-05	0.016313	chr3	167000000	167000000	Intergenic	212503	NR_135545	105000000		NR_135545		LOC105374194	inv3q26.1	uncharacterized LOC105374194	ncRNA
MGD1149_peak_80275,MGD1360_peak_63100,MGD1618_peak_73519	1.69212	0.000102	0.043647	chr5	130000000	130000000	intron (NM_133638, intron 21 of 22)	-29480	NM_001257308	100000000	Hs.582534	NM_001257308	ENSG00000186367	MINAR2	KIAA1024L	membrane integral NOTCH2 associated receptor 2	protein-coding
CTRL_4_peak_40053,CTRL_13_peak_61516,CTRL_3_peak_44690,CTRL_11_peak_42733,CTRL_2_peak_25778,CTRL_1_peak_40180	-1.68591	2.44e-17	4.31e-12	chr19	49457976	49458643	intron (NM_001145396, intron 1 of 15)	5084	NM_001145396	126133	Hs.719998	NM_153329	ENSG00000161618	ALDH16A1	-	aldehyde dehydrogenase 16 family member A1	protein-coding
MGD1191_peak_47511,MGD1094_peak_21349,MGD1135_peak_40692,MGD1618_peak_39951,MGD1149_peak_42840,MGD1105_peak_15276,CTRL_5_peak_29626,MGD1360_peak_33883,CTRL_1_peak_35750,MGD1551_peak_33179	1.68003	6.08e-06	0.008174	chr17	82586216	82586543	intron (NM_004514, intron 7 of 8)	62065	NM_019613	56270	Hs.132161	NM_019613	ENSG00000141580	WDR45B	NEDSBAS|WDR45L|WIPI-3|WIPI3	WD repeat domain 45B	protein-coding
MGD1360_peak_23452,MGD1149_peak_29490	1.67991	7.56e-05	0.03679	chr14	47148829	47149822	intron (NM_001113498, intron 3 of 16)	193921	NM_182830	161357	Hs.436380	NM_182830	ENSG00000139915	MDGA2	MAMDC1|c14_5286	MAM domain containing glycosylphosphatidylinositol anchor 2	protein-coding
MGD1135_peak_58235,MGD1149_peak_61414,MGD1360_peak_48507,MGD1618_peak_57028	1.67132	2.36e-05	0.018135	chr21	39776357	39777148	intron (NM_001080444, intron 4 of 8)	31345	NM_001080444	150084	Hs.422120	NM_001080444	ENSG00000183067	IGSF5	GSF5|JAM4	immunoglobulin superfamily member 5	protein-coding
MGD1360_peak_59610,MGD1149_peak_76027,MGD1191_peak_83823,MGD1135_peak_71330	1.66733	5.31e-06	0.007629	chr4	181000000	181000000	Intergenic	51302	NR_149139	102000000	Hs.149643	NR_149139		LINC02500	-	long intergenic non-protein coding RNA 2500	ncRNA
CTRL_4_peak_20270,CTRL_3_peak_23041,CTRL_2_peak_13009,CTRL_13_peak_31524,CTRL_9_peak_15945,MGD1551_peak_18854,CTRL_1_peak_20355	-1.66562	1.1e-06	0.002781	chr12	105000000	105000000	intron (NM_001251904, intron 4 of 20)	19111	NM_001251905	55198	Hs.506603	NM_018171	ENSG00000136044	APPL2	DIP13B	adaptor protein, phosphotyrosine interacting with PH domain and leucine zipper 2	protein-coding
MGD1149_peak_71943,MGD1135_peak_68054,MGD1191_peak_79844,CTRL_13_peak_92285,MGD1360_peak_56528,MGD1618_peak_66672	1.65873	1.81e-06	0.003933	chr4	30537425	30538016	Intergenic	-182649	NM_002589	5099	Hs.479439	NM_002589	ENSG00000169851	PCDH7	BH-Pcdh|BHPCDH|PPP1R120	protocadherin 7	protein-coding
CTRL_13_peak_61012,CTRL_5_peak_32971,CTRL_9_peak_31073,CTRL_3_peak_44309,MGD1135_peak_45310,MGD1360_peak_37695,MGD1149_peak_47542,MGD1191_peak_53109,MGD1618_peak_44354,CTRL_1_peak_39775,CTRL_4_peak_39691,CTRL_2_peak_25536,CTRL_11_peak_42335,MGD1551_peak_36918,MGD1105_peak_17226,MGD1094_peak_24281	1.6546	8.21e-07	0.00236	chr19	44212084	44213333	intron (NM_182490, intron 1 of 5)	176	NM_182490	7770	Hs.298089	NM_182490	ENSG00000131115	ZNF227	-	zinc finger protein 227	protein-coding
CTRL_9_peak_17355,CTRL_3_peak_25106,CTRL_11_peak_23854,CTRL_13_peak_34524,CTRL_4_peak_22130,CTRL_2_peak_14256	-1.64543	1.24e-05	0.012537	chr13	43087782	43088473	intron (NM_013238, intron 5 of 5)	-25038	NR_047013	101000000	Hs.633241	NR_047013		LINC00400	-	long intergenic non-protein coding RNA 400	ncRNA
CTRL_11_peak_53000,CTRL_13_peak_76197,CTRL_9_peak_38719,CTRL_1_peak_49565	-1.64303	2.01e-05	0.016624	chr20	49551817	49552583	intron (NM_000961, intron 1 of 9)	15937	NM_000961	5740	Hs.302085	NM_000961	ENSG00000124212	PTGIS	CYP8|CYP8A1|PGIS|PTGI	prostaglandin I2 synthase	protein-coding
MGD1149_peak_76029,MGD1360_peak_59612,MGD1191_peak_83827	1.63905	0.000123	0.047244	chr4	181000000	181000000	Intergenic	-81211	NR_149139	102000000	Hs.149643	NR_149139		LINC02500	-	long intergenic non-protein coding RNA 2500	ncRNA
MGD1135_peak_70202,MGD1191_peak_82448,MGD1094_peak_36886,MGD1094_peak_36887,MGD1360_peak_58557,MGD1149_peak_74559,CTRL_3_peak_69128	1.63325	3.45e-09	3.07e-05	chr4	133000000	133000000	exon (NM_020815, exon 1 of 1)	2417	NM_032961	57575	Hs.192859	NM_020815	ENSG00000138650	PCDH10	OL-PCDH|PCDH19	protocadherin 10	protein-coding
MGD1135_peak_16625,MGD1149_peak_17272	1.63116	4.76e-05	0.02768	chr11	43617244	43617917	Intergenic	36186	NR_029697	406918		NR_029697	ENSG00000199077	MIR129-2	MIR-129b|MIRN129-2|mir-129-2	microRNA 129-2	ncRNA
MGD1618_peak_31482,MGD1360_peak_27292,MGD1149_peak_34329,CTRL_11_peak_30315	1.63006	1.1e-05	0.011404	chr15	76529784	76530741	intron (NR_148227, intron 23 of 32)	-56385	NR_037464	101000000		NR_037464	ENSG00000266449	MIR3713	-	microRNA 3713	ncRNA
CTRL_3_peak_88474,MGD1618_peak_87131,CTRL_4_peak_77686,CTRL_11_peak_83797,CTRL_9_peak_60839,CTRL_13_peak_122480,CTRL_5_peak_64164,CTRL_1_peak_77288,MGD1551_peak_72037,MGD1135_peak_88564,MGD1149_peak_95292,CTRL_2_peak_49506,MGD1105_peak_33198	-1.62472	3.59e-06	0.005784	chr8	21683652	21684737	Intergenic	104681	NM_001495	2675	Hs.441202	NM_001495	ENSG00000168546	GFRA2	GDNFRB|NRTNR-ALPHA|NTNRA|RETL2|TRNR2	GDNF family receptor alpha 2	protein-coding
CTRL_1_peak_30684,MGD1551_peak_28519,MGD1618_peak_34315,CTRL_5_peak_25440,MGD1191_peak_40712,MGD1149_peak_37212,CTRL_4_peak_30715,CTRL_11_peak_33015,CTRL_3_peak_34701,CTRL_4_peak_30716,CTRL_13_peak_47853,CTRL_1_peak_30685	-1.62468	2.79e-12	1.3e-07	chr16	57013238	57015064	intron (NM_001330552, intron 1 of 47)	-2923	NM_032206	84166	Hs.528836	NM_032206	ENSG00000140853	NLRC5	CLR16.1|NOD27|NOD4	NLR family CARD domain containing 5	protein-coding
MGD1135_peak_12218,MGD1191_peak_13909,MGD1149_peak_12739,CTRL_1_peak_10611,MGD1551_peak_9831,CTRL_2_peak_6732,MGD1360_peak_10248	1.62072	7.18e-05	0.035693	chr10	61867437	61868330	Intergenic	-33816	NM_032199	84159	Hs.535297	NM_032199	ENSG00000150347	ARID5B	DESRT|MRF-2|MRF2	AT-rich interaction domain 5B	protein-coding
MGD1149_peak_85485,MGD1191_peak_94071,MGD1360_peak_67234,CTRL_4_peak_69934,MGD1618_peak_78541,MGD1105_peak_30113,CTRL_9_peak_54840,CTRL_5_peak_57821,MGD1094_peak_41900	1.62051	7.28e-05	0.035979	chr6	69584155	69585678	Intergenic	211550	NM_001363722	55788	Hs.271643	NM_018368	ENSG00000168216	LMBRD1	C6orf209|LMBD1|MAHCF|NESI	LMBR1 domain containing 1	protein-coding
MGD1135_peak_78224,MGD1149_peak_83711,MGD1618_peak_76790,MGD1360_peak_65774,CTRL_3_peak_77795	1.61932	0.000137	0.04993	chr6	23696800	23697607	Intergenic	-429012	NM_080723	140767	Hs.726270	NM_080723	ENSG00000152954	NRSN1	VMP|p24	neurensin 1	protein-coding
MGD1360_peak_9056,MGD1149_peak_11389,MGD1135_peak_10945,MGD1618_peak_10415,CTRL_13_peak_14371	1.6043	7.04e-05	0.03558	chr10	24008479	24009704	intron (NM_001098500, intron 2 of 18)	-199700	NM_001282767	56243	Hs.445885	NM_019590	ENSG00000120549	KIAA1217	ETL4|SKT	KIAA1217	protein-coding
MGD1360_peak_48517,MGD1135_peak_58250,MGD1149_peak_61428,MGD1618_peak_57036	1.60403	0.000103	0.043647	chr21	40080274	40081131	intron (NR_073202, intron 24 of 32)	131729	NR_039917	101000000		NR_039917	ENSG00000263973	MIR4760	-	microRNA 4760	ncRNA
MGD1149_peak_88358,MGD1191_peak_96937	1.60305	0.000128	0.048016	chr6	154000000	154000000	Intergenic	-436138	NM_001145280	4988	Hs.2353	NM_000914	ENSG00000112038	OPRM1	LMOR|M-OR-1|MOP|MOR|MOR1|OPRM	opioid receptor mu 1	protein-coding
MGD1360_peak_58568,MGD1135_peak_70210,MGD1618_peak_68700,MGD1149_peak_74573,MGD1191_peak_82460	1.60067	3.77e-06	0.005943	chr4	134000000	134000000	Intergenic	-14786	NM_001114734	132430	Hs.49889	NM_001114734	ENSG00000254535	PABPC4L	-	poly(A) binding protein cytoplasmic 4 like	protein-coding
CTRL_3_peak_27485,CTRL_9_peak_18896,CTRL_13_peak_37871,MGD1551_peak_22426	-1.59736	7.49e-09	5.83e-05	chr14	50766101	50766624	exon (NM_020921, exon 14 of 31)	-55435	NR_135258	105000000	Hs.569387	NR_135258	ENSG00000258843	LOC105370489	-	uncharacterized LOC105370489	ncRNA
CTRL_11_peak_55684,CTRL_3_peak_58256,CTRL_5_peak_43136,CTRL_4_peak_52153,CTRL_13_peak_80357,CTRL_1_peak_52191,CTRL_9_peak_40769,CTRL_2_peak_33405	-1.59552	6.95e-06	0.00856	chr22	35646617	35647352	Intergenic	-1462	NM_030641	80830	Hs.257352	NM_030641	ENSG00000221963	APOL6	APOL-VI|APOLVI	apolipoprotein L6	protein-coding
MGD1149_peak_7991,MGD1191_peak_8826	1.58982	5.78e-05	0.031659	chr1	190000000	190000000	intron (NM_199051, intron 1 of 7)	656	NM_001317188	339479	Hs.65765	NM_199051	ENSG00000162670	BRINP3	DBCCR1L|DBCCR1L1|FAM5C	BMP/retinoic acid inducible neural specific 3	protein-coding
MGD1360_peak_58924,MGD1149_peak_75078,MGD1618_peak_69083,CTRL_2_peak_39423,CTRL_5_peak_50989,MGD1191_peak_82915,MGD1135_peak_70601,CTRL_3_peak_69589,CTRL_13_peak_96311,MGD1551_peak_57170	1.58008	1.96e-06	0.00421	chr4	149000000	149000000	Intergenic	-130052	NM_001354819	4306	Hs.163924	NM_000901	ENSG00000151623	NR3C2	MCR|MLR|MR|NR3C2VIT	nuclear receptor subfamily 3 group C member 2	protein-coding
MGD1105_peak_13721,MGD1135_peak_36715,MGD1360_peak_30755,MGD1191_peak_42630,MGD1618_peak_35999,CTRL_1_peak_32171,MGD1149_peak_38843,CTRL_13_peak_49927	1.56875	2.75e-05	0.019968	chr17	2468045	2468708	intron (NM_024086, intron 4 of 9)	43512	NM_024086	79066	Hs.632237	NM_024086	ENSG00000127804	METTL16	METT10D	methyltransferase like 16	protein-coding
MGD1191_peak_61106,MGD1618_peak_50974,MGD1149_peak_55049	1.56346	2.66e-05	0.019511	chr2	186000000	186000000	Intergenic	95050	NR_110218	102000000	Hs.130011	NR_110218	ENSG00000237877	LINC01473	-	long intergenic non-protein coding RNA 1473	ncRNA
MGD1135_peak_68033,MGD1149_peak_71904	1.5519	6.52e-06	0.008514	chr4	27692226	27693050	Intergenic	475159	NR_125921	102000000	Hs.570815	NR_125921	ENSG00000249699	LINC02261	-	long intergenic non-protein coding RNA 2261	ncRNA
CTRL_13_peak_27542,CTRL_3_peak_20207,CTRL_4_peak_17952,CTRL_1_peak_17968,CTRL_2_peak_11489,CTRL_9_peak_14103,MGD1551_peak_16693,MGD1149_peak_21737	-1.54756	3.02e-06	0.005149	chr12	18932283	18933187	Intergenic	194616	NM_033328	93661	Hs.131288	NM_033328	ENSG00000177938	CAPZA3	CAPPA3|Gsg3|HEL-S-86	capping actin protein of muscle Z-line subunit alpha 3	protein-coding
MGD1135_peak_69352,MGD1360_peak_57714,MGD1191_peak_81332,MGD1149_peak_73390,MGD1149_peak_73391	1.53938	9.19e-05	0.041873	chr4	91958508	91959854	Intergenic	318121	NR_125920	102000000	Hs.626389	NR_125920		LNCPRESS2	-	lncRNA p53 regulated and ESC associated 2	ncRNA
MGD1191_peak_65108,MGD1135_peak_55595	1.53831	7.32e-06	0.008705	chr20	29762295	29763849	Intergenic	-117312	NR_039689	101000000		NR_039689	ENSG00000266017	MIR4477B	-	microRNA 4477b	ncRNA
MGD1149_peak_71621,MGD1360_peak_56303,MGD1191_peak_79552	1.53539	0.000109	0.044937	chr4	19005158	19005550	Intergenic	-983479	NM_001365658	254251	Hs.446201	NM_153686	ENSG00000178177	LCORL	MLR1	ligand dependent nuclear receptor corepressor like	protein-coding
MGD1191_peak_31235,MGD1094_peak_14458,MGD1135_peak_26985	1.53129	1.15e-05	0.011766	chr14	19344924	19346292	Intergenic	-7934	NR_110526	503639	Hs.659013	NM_001013701		DUXAP10	-	double homeobox A pseudogene 10	pseudo
MGD1149_peak_68759,MGD1135_peak_65222	1.52169	1.03e-05	0.011058	chr3	146000000	146000000	Intergenic	445544	NR_146297	110000000		NR_146297	ENSG00000240032	LNCSRLR	lncRNA-SRLR	lncRNA sorafenib resistance in renal cell carcinoma associated	ncRNA
MGD1191_peak_8811,MGD1360_peak_6422,MGD1149_peak_7973	1.51809	3.83e-05	0.024175	chr1	188000000	188000000	Intergenic	248098	NR_132374	106000000	Hs.568709	NR_132374		LINC01037	-	long intergenic non-protein coding RNA 1037	ncRNA
MGD1094_peak_4065,MGD1105_peak_2934,MGD1191_peak_8895	1.51423	0.000117	0.046134	chr1	195000000	195000000	Intergenic	1353290	NR_125789	102000000	Hs.146728	NR_125789	ENSG00000232077	LINC01031	TCONS_00000361	long intergenic non-protein coding RNA 1031	ncRNA
CTRL_11_peak_90934,CTRL_4_peak_84377,CTRL_13_peak_133332,CTRL_9_peak_66036,MGD1551_peak_78374,CTRL_3_peak_96327	-1.51329	6.42e-07	0.001966	chr9	127000000	127000000	intron (NM_001322323, intron 5 of 16)	73651	NM_001366401	9649	Hs.432842	NM_014636	ENSG00000136828	RALGPS1	RALGEF2|RALGPS1A	Ral GEF with PH domain and SH3 binding motif 1	protein-coding
CTRL_4_peak_26225,CTRL_3_peak_29835,CTRL_5_peak_21692,CTRL_13_peak_41151,CTRL_9_peak_20499,CTRL_1_peak_26229,MGD1551_peak_24341,MGD1094_peak_15934,MGD1618_peak_29286,CTRL_2_peak_16843,MGD1191_peak_34741	-1.51313	5.52e-06	0.007757	chr15	26128336	26129412	intron (NR_038852, intron 3 of 5)	13061	NR_038851	503519	Hs.371380	NR_038851	ENSG00000259150	LINC00929	-	long intergenic non-protein coding RNA 929	ncRNA
MGD1191_peak_83403,MGD1149_peak_75611,MGD1618_peak_69470,CTRL_11_peak_66695,MGD1360_peak_59300,CTRL_13_peak_96942,CTRL_1_peak_61951,MGD1135_peak_70990,CTRL_4_peak_62100	1.51273	1.6e-05	0.014886	chr4	164000000	164000000	promoter-TSS (NM_001166373)	-423	NM_001166373	55016	Hs.592804	NM_017923	ENSG00000145416	44986	MARCH-I|RNF171	membrane associated ring-CH-type finger 1	protein-coding
MGD1191_peak_49003,MGD1135_peak_41969,MGD1149_peak_44223	1.51249	0.000128	0.048016	chr18	47313628	47314324	intron (NR_147192, intron 1 of 2)	28252	NR_147192	110000000	Hs.639112	NR_147192	ENSG00000267761	MIR4527HG	-	MIR4527 host gene	ncRNA
CTRL_1_peak_10188,CTRL_13_peak_15586,CTRL_3_peak_11388	-1.51044	6.04e-06	0.008174	chr10	45561979	45562638	intron (NM_145021, intron 1 of 6)	-26937	NM_001282866	220972	Hs.499489	NM_145021	ENSG00000165406	44993	CMIR|MARCH-VIII|MIR|RNF178|c-MIR	membrane associated ring-CH-type finger 8	protein-coding
MGD1191_peak_57505,MGD1149_peak_51647,MGD1360_peak_40791,MGD1105_peak_18649,MGD1135_peak_49091	1.50782	2.98e-05	0.020864	chr2	83900795	83901334	Intergenic	378250	NR_146482	102000000	Hs.547548	NR_146482	ENSG00000232548	LINC01809	-	long intergenic non-protein coding RNA 1809	ncRNA
MGD1149_peak_79107,MGD1135_peak_73985,MGD1360_peak_62219,CTRL_13_peak_101611,MGD1094_peak_38958	1.50095	0.000131	0.048382	chr5	92206753	92207530	Intergenic	-823824	NR_138072	57561	Hs.24684	NM_020801	ENSG00000113369	ARRDC3	TLIMP	arrestin domain containing 3	protein-coding
CTRL_4_peak_83991,CTRL_13_peak_132739,CTRL_5_peak_69362,MGD1551_peak_78021,MGD1618_peak_94104,MGD1191_peak_112845,CTRL_11_peak_90529,CTRL_3_peak_95883,CTRL_9_peak_65739,CTRL_2_peak_53552,CTRL_1_peak_83580,MGD1191_peak_112846,MGD1105_peak_35744,MGD1094_peak_50072,MGD1135_peak_95720,MGD1149_peak_103113	-1.49696	5.39e-07	0.001769	chr9	118000000	118000000	intron (NM_138557, intron 1 of 1)	193	NM_138554	7099	Hs.174312	NM_003266	ENSG00000136869	TLR4	ARMD10|CD284|TLR-4|TOLL	toll like receptor 4	protein-coding
MGD1618_peak_87889,MGD1149_peak_96130,MGD1191_peak_105537,MGD1135_peak_89346,MGD1094_peak_46654,CTRL_11_peak_84548,CTRL_1_peak_78004,MGD1360_peak_75397,CTRL_13_peak_123498	1.4956	2.33e-06	0.004572	chr8	40897218	40898185	5' UTR (NM_001135731, exon 1 of 6)	125	NM_024645	79698	Hs.591850	NM_024645	ENSG00000165061	ZMAT4	-	zinc finger matrin-type 4	protein-coding
MGD1135_peak_10812,MGD1149_peak_11257,MGD1191_peak_12319,MGD1618_peak_10300,CTRL_13_peak_14175,MGD1360_peak_8942	1.48417	5.08e-07	0.001769	chr10	18918258	18918918	Intergenic	-130213	NM_001142308	340895	Hs.646734	NM_001142308	ENSG00000204740	MALRD1	C10orf112|DIET1|bA265G8.2	MAM and LDL receptor class A domain containing 1	protein-coding
MGD1360_peak_58305,MGD1135_peak_69974,MGD1094_peak_36765,MGD1618_peak_68447,MGD1191_peak_82115,MGD1149_peak_74212,CTRL_13_peak_95271	1.48397	5.17e-07	0.001769	chr4	122000000	122000000	Intergenic	131834	NM_001154	308	Hs.480653	NM_001154	ENSG00000164111	ANXA5	ANX5|ENX2|HEL-S-7|PP4|RPRGL3	annexin A5	protein-coding
CTRL_4_peak_4310,CTRL_3_peak_4699,CTRL_13_peak_6395	-1.4779	5.93e-05	0.03222	chr1	112000000	112000000	intron (NM_172198, intron 2 of 6)	2528	NR_046619	101000000	Hs.535274	NR_046619	ENSG00000237556	KCND3-AS1	-	KCND3 antisense RNA 1	ncRNA
MGD1191_peak_31552,MGD1360_peak_23123,MGD1094_peak_14591,MGD1149_peak_29051,CTRL_13_peak_37198,CTRL_3_peak_27043	1.47556	6.11e-05	0.032637	chr14	28707701	28708232	Intergenic	57353	NR_125758	104000000	Hs.569360	NR_125758		FOXG1-AS1	FOXG1-AS	FOXG1 antisense RNA 1	ncRNA
CTRL_13_peak_82811,CTRL_11_peak_57440	-1.47455	1.78e-05	0.01572	chr3	30437142	30437563	Intergenic	-81516	NR_147054	102000000	Hs.581534	NR_147054		LINC01985	-	long intergenic non-protein coding RNA 1985	ncRNA
MGD1135_peak_18391,MGD1191_peak_21131,MGD1360_peak_15185,CTRL_13_peak_24301,MGD1149_peak_19168,MGD1191_peak_21132,CTRL_5_peak_13212,MGD1618_peak_17601,CTRL_9_peak_12427	1.47138	8.65e-05	0.040306	chr11	92845658	92847139	intron (NM_001008781, intron 18 of 24)	69230	NR_135091	105000000	Hs.532389	NR_135091		LINC02746	-	long intergenic non-protein coding RNA 2746	ncRNA
CTRL_3_peak_5576,CTRL_13_peak_7814	-1.46996	5.4e-07	0.001769	chr1	148000000	148000000	Intergenic	-30967	NR_120331	102000000	Hs.515867	NR_120331		LOC101927468	-	uncharacterized LOC101927468	ncRNA
CTRL_11_peak_78972,CTRL_3_peak_83293,CTRL_13_peak_115072,CTRL_2_peak_46682,CTRL_1_peak_72823,MGD1551_peak_67826	-1.46965	1.4e-07	0.000669	chr7	15954775	15955448	Intergenic	-255375	NR_038946	101000000	Hs.649029	NR_038946	ENSG00000229688	CRPPA-AS1	ISPD-AS1	CRPPA antisense RNA 1	ncRNA
MGD1135_peak_22785,MGD1191_peak_26153,MGD1149_peak_23953,MGD1360_peak_19155,CTRL_13_peak_30533	1.46914	5.21e-05	0.029426	chr12	86264431	86265505	intron (NM_001351286, intron 4 of 7)	-7669	NM_001351287	25834	Hs.589093	NM_013244	ENSG00000182050	MGAT4C	GNTIVH|HGNT-IV-H	MGAT4 family member C	protein-coding
CTRL_1_peak_8774,CTRL_4_peak_8786,CTRL_3_peak_9794	-1.46364	3.76e-05	0.024042	chr10	3907659	3908333	Intergenic	74046	NR_134490	105000000	Hs.460114	NR_134490	ENSG00000230573	LINC02639	-	long intergenic non-protein coding RNA 2639	ncRNA
MGD1105_peak_19405,MGD1135_peak_51147,CTRL_3_peak_50075,CTRL_4_peak_44852,MGD1149_peak_53854,MGD1618_peak_50068,MGD1191_peak_59975,CTRL_9_peak_35165,MGD1360_peak_42515,CTRL_2_peak_28777,CTRL_11_peak_47915,CTRL_5_peak_37221	1.45805	8.36e-05	0.039445	chr2	153000000	153000000	Intergenic	92055	NM_019845	56475	Hs.100890	NM_019845	ENSG00000177519	RPRM	REPRIMO	reprimo, TP53 dependent G2 arrest mediator homolog	protein-coding
CTRL_9_peak_48856,CTRL_2_peak_39916,MGD1551_peak_57891,CTRL_13_peak_97591,CTRL_3_peak_70557,CTRL_4_peak_62510	-1.458	1.36e-05	0.013228	chr4	186000000	186000000	Intergenic	-31902	NR_047562	27295	Hs.701364	NM_014476	ENSG00000154553	PDLIM3	ALP	PDZ and LIM domain 3	protein-coding
MGD1149_peak_95118,MGD1360_peak_74596,MGD1135_peak_88398,MGD1191_peak_104439,CTRL_13_peak_122215,MGD1094_peak_46202	1.45558	4.78e-05	0.027688	chr8	16354116	16354889	Intergenic	-161711	NM_138716	4481	Hs.147635	NM_002445	ENSG00000038945	MSR1	CD204|SCARA1|SR-A|SR-AI|SR-AII|SR-AIII|SRA|phSR1|phSR2	macrophage scavenger receptor 1	protein-coding
MGD1191_peak_61777	1.4464	0.00012	0.046482	chr2	203000000	203000000	intron (NM_001114132, intron 6 of 54)	46699	NM_001114132	65065	Hs.648846	NM_198945	ENSG00000144426	NBEAL1	A530083I02Rik|ALS2CR16|ALS2CR17	neurobeachin like 1	protein-coding
CTRL_13_peak_120926,MGD1551_peak_71164,CTRL_3_peak_87432,CTRL_4_peak_76676	-1.44014	9.12e-06	0.010143	chr7	139000000	139000000	intron (NM_020119, intron 1 of 12)	10206	NM_020119	56829	Hs.133512	NM_020119	ENSG00000105939	ZC3HAV1	ARTD13|FLB6421|PARP13|ZAP|ZC3H2|ZC3HDC2	zinc finger CCCH-type containing, antiviral 1	protein-coding
CTRL_11_peak_48506,CTRL_4_peak_45417,CTRL_3_peak_50715,CTRL_13_peak_69596,CTRL_9_peak_35594,CTRL_5_peak_37642,MGD1135_peak_51753,MGD1551_peak_42093,CTRL_2_peak_29101,CTRL_1_peak_45425,MGD1094_peak_27447,MGD1149_peak_54625,MGD1618_peak_50640	-1.43744	7.16e-09	5.81e-05	chr2	174000000	174000000	Intergenic	11057	NR_136175	100000000	Hs.456944	NR_136175	ENSG00000260868	LINC01960	-	long intergenic non-protein coding RNA 1960	ncRNA
CTRL_13_peak_23731,CTRL_3_peak_17378,CTRL_1_peak_15577,CTRL_11_peak_16688,CTRL_4_peak_15516,MGD1149_peak_18719,MGD1135_peak_18018	-1.42815	1.38e-06	0.003273	chr11	76910791	76911750	intron (NM_001300953, intron 1 of 9)	50352	NM_001300955	55331	Hs.23862	NM_018367	ENSG00000078124	ACER3	APHC|PHCA|PLDECO	alkaline ceramidase 3	protein-coding
MGD1360_peak_58181,MGD1149_peak_74021,MGD1191_peak_81938	1.42806	6.54e-05	0.033654	chr4	115000000	115000000	intron (NM_022569, intron 6 of 13)	219010	NR_030303	693162		NR_030303	ENSG00000207931	MIR577	MIRN577|hsa-mir-577|mir-577	microRNA 577	ncRNA
MGD1094_peak_14590,CTRL_3_peak_27042,MGD1618_peak_26508,MGD1135_peak_27254,MGD1360_peak_23121,MGD1191_peak_31550,MGD1149_peak_29049	1.42563	1.52e-05	0.014607	chr14	28661090	28661924	Intergenic	103812	NR_125758	104000000	Hs.569360	NR_125758		FOXG1-AS1	FOXG1-AS	FOXG1 antisense RNA 1	ncRNA
CTRL_13_peak_66847,CTRL_5_peak_36298,CTRL_11_peak_46645,CTRL_1_peak_43753,MGD1551_peak_40563,CTRL_3_peak_48689	-1.42157	8.31e-06	0.009519	chr2	106000000	106000000	Intergenic	36956	NR_038891	285000	Hs.737917	NR_038891		LOC285000	-	uncharacterized LOC285000	ncRNA
MGD1149_peak_92156,MGD1135_peak_85695,MGD1191_peak_101189,CTRL_3_peak_85664	1.41808	4.7e-06	0.007133	chr7	84721867	84722993	Intergenic	189954	NR_110079	102000000	Hs.539042	NR_110079	ENSG00000235139	LOC101927378	-	uncharacterized LOC101927378	ncRNA
CTRL_3_peak_36752,MGD1551_peak_30301,CTRL_13_peak_50569,CTRL_11_peak_35001,CTRL_2_peak_20907,CTRL_9_peak_25520,MGD1618_peak_36521,CTRL_1_peak_32627,CTRL_5_peak_27041,MGD1360_peak_31159	-1.41627	3.18e-05	0.021272	chr17	13931123	13932331	Intergenic	-92771	NR_003261	94158	Hs.633073	NR_003261		CDRT15P1	CDRT15P	CMT1A duplicated region transcript 15 pseudogene 1	pseudo
MGD1149_peak_22149,MGD1191_peak_24279	1.41042	0.00013	0.048332	chr12	32148264	32148985	intron (NR_148725, intron 1 of 9)	41777	NM_001354188	636	Hs.505202	NM_001714	ENSG00000151746	BICD1	BICD|bic-D 1	BICD cargo adaptor 1	protein-coding
CTRL_4_peak_52863,MGD1551_peak_48977,MGD1135_peak_60373,CTRL_3_peak_59010,CTRL_1_peak_52929,MGD1618_peak_59231,CTRL_5_peak_43779	-1.40843	4.79e-05	0.027688	chr22	48496159	48496661	intron (NM_001082967, intron 1 of 3)	6857	NM_001082967	25817	Hs.436854	NM_015381	ENSG00000219438	TAFA5	FAM19A5|QLLK5208|TAFA-5|UNQ5208	TAFA chemokine like family member 5	protein-coding
CTRL_13_peak_116286,CTRL_3_peak_84238,CTRL_11_peak_79805,CTRL_5_peak_61016,CTRL_1_peak_73563,MGD1618_peak_82958,CTRL_2_peak_47137,CTRL_4_peak_73939,MGD1551_peak_68488,MGD1135_peak_84300,CTRL_9_peak_57914	-1.40465	5.55e-06	0.007757	chr7	36651081	36652643	intron (NM_001177507, intron 3 of 19)	-51742	NR_046764	101000000	Hs.690994	NR_046764	ENSG00000230539	AOAH-IT1	-	AOAH intronic transcript 1	ncRNA
CTRL_13_peak_30575,MGD1618_peak_21930,MGD1135_peak_22808,MGD1360_peak_19177,MGD1149_peak_23985,CTRL_11_peak_21285,MGD1191_peak_26173	1.40217	2.74e-05	0.019968	chr12	87923999	87924618	Intergenic	105093	NM_001363616	160419	Hs.112930	NM_152589	ENSG00000165805	C12orf50	-	chromosome 12 open reading frame 50	protein-coding
MGD1149_peak_19362,MGD1360_peak_15326,MGD1191_peak_21315,MGD1618_peak_17771,MGD1135_peak_18557	1.39221	0.00012	0.046482	chr11	96234883	96235310	intron (NM_032427, intron 1 of 4)	-106342	NR_036125	100000000		NR_036125	ENSG00000266192	MIR1260B	mir-1260b	microRNA 1260b	ncRNA
MGD1618_peak_47155,MGD1360_peak_40006,MGD1135_peak_48159,MGD1149_peak_50600,MGD1191_peak_56413,CTRL_13_peak_64558	1.38868	0.000101	0.043622	chr2	52414385	52415369	Intergenic	44229	NR_135239	105000000		NR_135239	ENSG00000225444	LINC01867	-	long intergenic non-protein coding RNA 1867	ncRNA
MGD1618_peak_28347,MGD1360_peak_24777,MGD1149_peak_31105,CTRL_3_peak_28967,CTRL_9_peak_19899,MGD1135_peak_29044,MGD1094_peak_15423,CTRL_4_peak_25351,MGD1191_peak_33630,MGD1551_peak_23576,MGD1105_peak_10895,CTRL_1_peak_25407	1.3851	1.86e-05	0.016016	chr14	87566459	87567651	Intergenic	88239	NR_146551	105000000	Hs.691123	NR_146551	ENSG00000258770	LINC02330	-	long intergenic non-protein coding RNA 2330	ncRNA
MGD1360_peak_63091,MGD1094_peak_39379,MGD1135_peak_74909,CTRL_9_peak_51346,MGD1618_peak_73512,MGD1149_peak_80260,MGD1191_peak_88223,CTRL_11_peak_70730,CTRL_3_peak_74468	1.38031	3.07e-05	0.020886	chr5	129000000	129000000	Intergenic	-94266	NM_001317984	28965	Hs.49765	NM_014031	ENSG00000113396	SLC27A6	ACSVL2|FACVL2|FATP6|VLCS-H1	solute carrier family 27 member 6	protein-coding
MGD1135_peak_8482,MGD1149_peak_8797,MGD1360_peak_7052,CTRL_13_peak_11169,CTRL_11_peak_7839,MGD1191_peak_9690,MGD1618_peak_8043,MGD1149_peak_8798,CTRL_1_peak_7321,CTRL_3_peak_8036,MGD1191_peak_9691,CTRL_11_peak_7840,CTRL_13_peak_11170	1.36959	2.61e-05	0.019293	chr1	208000000	208000000	intron (NM_025179, intron 3 of 31)	101884	NM_025179	5362	Hs.497626	NM_025179	ENSG00000076356	PLXNA2	OCT|PLXN2	plexin A2	protein-coding
MGD1191_peak_96947,MGD1149_peak_88367,MGD1135_peak_82241	1.36801	0.000123	0.047244	chr6	154000000	154000000	Intergenic	-60485	NM_001145280	4988	Hs.2353	NM_000914	ENSG00000112038	OPRM1	LMOR|M-OR-1|MOP|MOR|MOR1|OPRM	opioid receptor mu 1	protein-coding
CTRL_3_peak_48643,CTRL_4_peak_43590,CTRL_13_peak_66789,CTRL_11_peak_46594,MGD1360_peak_41380,CTRL_1_peak_43718,CTRL_5_peak_36267,CTRL_9_peak_34205,CTRL_2_peak_28040,MGD1191_peak_58361,MGD1618_peak_48737,MGD1551_peak_40526	-1.36447	8.31e-06	0.009519	chr2	102000000	102000000	intron (NM_001011552, intron 2 of 11)	14783	NM_001011552	389015	Hs.447686	NM_001011552	ENSG00000180251	SLC9A4	NHE4	solute carrier family 9 member A4	protein-coding
CTRL_3_peak_82747,CTRL_1_peak_72366,CTRL_4_peak_72690,MGD1551_peak_67368,CTRL_2_peak_46386,CTRL_5_peak_60008,CTRL_13_peak_114349,MGD1135_peak_82906,MGD1618_peak_81618	-1.36438	0.000131	0.048332	chr6	170000000	170000000	Intergenic	75356	NR_027434	100000000	Hs.703417	NR_027434		LOC100131532	-	uncharacterized LOC100131532	ncRNA
CTRL_11_peak_17060,MGD1618_peak_17602,MGD1360_peak_15186,MGD1149_peak_19170,MGD1135_peak_18392,MGD1191_peak_21135,CTRL_13_peak_24302,CTRL_9_peak_12428,CTRL_1_peak_15882	1.36398	0.000115	0.045793	chr11	92869893	92870924	intron (NM_001008781, intron 21 of 24)	45220	NR_135091	105000000	Hs.532389	NR_135091		LINC02746	-	long intergenic non-protein coding RNA 2746	ncRNA
MGD1618_peak_64612,MGD1149_peak_69591,MGD1135_peak_65883,MGD1191_peak_77275	1.34758	6.91e-05	0.035164	chr3	168000000	168000000	intron (NR_021485, intron 3 of 15)	-125441	NR_030294	693136		NR_030294	ENSG00000207717	MIR551B	MIRN551B|mir-551b	microRNA 551b	ncRNA
CTRL_13_peak_49074,CTRL_5_peak_26090,CTRL_3_peak_35597,CTRL_11_peak_33863,CTRL_4_peak_31552	-1.3438	4.77e-07	0.001748	chr16	82059236	82060081	intron (NM_002153, intron 1 of 4)	24405	NM_002153	3294	Hs.162795	NM_002153	ENSG00000086696	HSD17B2	EDH17B2|HSD17|SDR9C2	hydroxysteroid 17-beta dehydrogenase 2	protein-coding
MGD1135_peak_52928,MGD1149_peak_56034	1.33827	8.13e-05	0.038638	chr2	211000000	211000000	Intergenic	750509	NR_002763	29034	Hs.658398	NR_002763	ENSG00000280837	CPS1-IT1	CPS1-IT|CPS1IT|CPS1IT1|PRO0132	CPS1 intronic transcript 1	ncRNA
CTRL_11_peak_33568,CTRL_2_peak_19986,CTRL_13_peak_48610,CTRL_9_peak_24418,CTRL_3_peak_35231,CTRL_5_peak_25849,MGD1135_peak_35635,MGD1618_peak_34879,CTRL_1_peak_31189,CTRL_4_peak_31227,MGD1149_peak_37777,MGD1191_peak_41367,MGD1551_peak_28972	-1.33122	6.36e-06	0.008428	chr16	71439104	71440127	intron (NM_001367365, intron 1 of 9)	2439	NM_001367365	NA
MGD1135_peak_53897,MGD1191_peak_63179,MGD1618_peak_52756,MGD1149_peak_57105,CTRL_1_peak_47302,MGD1360_peak_44907,CTRL_13_peak_72702,CTRL_5_peak_39161,MGD1094_peak_28435	1.33081	1.51e-08	0.000113	chr2	233000000	233000000	intron (NM_019850, intron 3 of 14)	510	NM_001114090	25791	Hs.97316	NM_019850	ENSG00000066248	NGEF	ARHGEF27|EPHEXIN	neuronal guanine nucleotide exchange factor	protein-coding
MGD1149_peak_76028,MGD1618_peak_69805,MGD1360_peak_59611,MGD1094_peak_37357,MGD1551_peak_57779,MGD1191_peak_83824,MGD1105_peak_26778,MGD1135_peak_71331,MGD1191_peak_83825,MGD1551_peak_57780	1.33019	0.000112	0.045261	chr4	181000000	181000000	Intergenic	24299	NR_149139	102000000	Hs.149643	NR_149139		LINC02500	-	long intergenic non-protein coding RNA 2500	ncRNA
CTRL_4_peak_4318,CTRL_13_peak_6407,CTRL_9_peak_3373,CTRL_11_peak_4595,CTRL_3_peak_4705	-1.33002	8.72e-05	0.040438	chr1	112000000	112000000	Intergenic	-132447	NM_018704	55917	Hs.744100	NM_018704	ENSG00000143079	CTTNBP2NL	-	CTTNBP2 N-terminal like	protein-coding
CTRL_13_peak_55175	-1.31999	2.45e-06	0.004579	chr18	2958889	2959280	intron (NM_014646, intron 2 of 19)	-12461	NR_026659	727896	Hs.673126	NR_026659		LOC727896	-	cysteine and histidine rich domain containing 1 pseudogene	pseudo
CTRL_3_peak_97022,CTRL_11_peak_91633,CTRL_1_peak_84657	-1.30841	2.5e-05	0.018961	chr9	138000000	138000000	intron (NM_001354612, intron 1 of 8)	20533	NM_001354259	79813	Hs.495511	NM_024757	ENSG00000181090	EHMT1	EHMT1-IT1|EUHMTASE1|Eu-HMTase1|FP13812|GLP|GLP1|KLEFS1|KMT1D	euchromatic histone lysine methyltransferase 1	protein-coding
CTRL_13_peak_51508	-1.30597	0.000118	0.046294	chr17	31568696	31568884	Intergenic	-6479	NR_039878	101000000		NR_039878	ENSG00000265976	MIR4725	mir-4725	microRNA 4725	ncRNA
MGD1360_peak_34680,MGD1191_peak_48531,MGD1135_peak_41578,MGD1149_peak_43764,CTRL_4_peak_36535,CTRL_13_peak_56221,MGD1618_peak_40801,MGD1094_peak_22131	1.30468	4.4e-06	0.006853	chr18	31497591	31498755	promoter-TSS (NM_001943)	-4	NM_001943	1829	Hs.412597	NM_001943	ENSG00000046604	DSG2	CDHF5|HDGC	desmoglein 2	protein-coding
MGD1149_peak_71948,MGD1618_peak_66673,CTRL_13_peak_92286,MGD1191_peak_79845,MGD1135_peak_68056,CTRL_2_peak_37954,MGD1551_peak_55002,CTRL_9_peak_46498,CTRL_1_peak_59473,CTRL_11_peak_63711,MGD1360_peak_56529,CTRL_5_peak_49153,CTRL_4_peak_59525	1.30053	2.78e-05	0.020039	chr4	30716938	30718441	Intergenic	-2680	NM_002589	5099	Hs.479439	NM_002589	ENSG00000169851	PCDH7	BH-Pcdh|BHPCDH|PPP1R120	protocadherin 7	protein-coding
MGD1360_peak_59262,MGD1149_peak_75548,CTRL_11_peak_66667,MGD1094_peak_37227,MGD1135_peak_70966,MGD1618_peak_69441,MGD1191_peak_83351	1.29576	4.5e-05	0.026825	chr4	160000000	160000000	intron (NR_146278, intron 1 of 2)	9856	NR_146278	110000000		NR_146278	ENSG00000250488	LINC02233	-	long intergenic non-protein coding RNA 2233	ncRNA
MGD1360_peak_33978,MGD1191_peak_47667,MGD1135_peak_40808,MGD1149_peak_42974	1.29099	3.65e-06	0.005834	chr18	2401876	2402615	Intergenic	169260	NM_001308401	64863	Hs.126888	NM_022840	ENSG00000101574	METTL4	HsT661	methyltransferase like 4	protein-coding
CTRL_4_peak_20667,CTRL_11_peak_22327,CTRL_13_peak_32104,CTRL_3_peak_23470,MGD1618_peak_22945,CTRL_2_peak_13256,CTRL_5_peak_17146,MGD1551_peak_19204,CTRL_1_peak_20738	-1.28502	6.52e-05	0.033654	chr12	114000000	114000000	Intergenic	-16745	NM_000192	6910	Hs.381715	NM_000192	ENSG00000089225	TBX5	HOS	T-box transcription factor 5	protein-coding
CTRL_3_peak_14154,CTRL_13_peak_19400	-1.28455	2.63e-05	0.019346	chr10	119000000	119000000	Intergenic	-90023	NM_199461	340719	Hs.591918	NM_199461	ENSG00000188613	NANOS1	EC_Rep1a|NOS-1|NOS1|SPGF12|ZC2HC12A	nanos C2HC-type zinc finger 1	protein-coding
CTRL_11_peak_19730,CTRL_13_peak_28201,CTRL_3_peak_20705,MGD1551_peak_17078,CTRL_5_peak_15270	-1.28173	8.45e-05	0.039634	chr12	39972222	39973125	intron (NM_052885, intron 3 of 9)	133408	NM_052885	114134	Hs.558595	NM_052885	ENSG00000151229	SLC2A13	HMIT	solute carrier family 2 member 13	protein-coding
MGD1149_peak_27935,MGD1191_peak_30312,MGD1618_peak_25468,MGD1135_peak_26290,CTRL_3_peak_26017,MGD1360_peak_22227,MGD1094_peak_13889,CTRL_13_peak_35773,CTRL_5_peak_18964	1.28085	2.61e-05	0.019293	chr13	90918447	90919206	intron (NR_027039, intron 1 of 5)	7771	NR_027039	144776	Hs.434120	NR_027039	ENSG00000231674	LINC00410	-	long intergenic non-protein coding RNA 410	ncRNA
MGD1191_peak_79907,CTRL_13_peak_92367,MGD1149_peak_72021,MGD1135_peak_68102,MGD1360_peak_56560,MGD1551_peak_55022,MGD1094_peak_35741,CTRL_13_peak_92368	1.2753	3.02e-05	0.020864	chr4	36243808	36244936	promoter-TSS (NR_146893)	142	NR_146894	116984	Hs.479451	NM_015230	ENSG00000047365	ARAP2	CENTD1|PARX	ArfGAP with RhoGAP domain, ankyrin repeat and PH domain 2	protein-coding
CTRL_13_peak_20735	-1.26396	5.97e-05	0.032246	chr11	10730272	10730473	Intergenic	-20874	NM_014633	9646	Hs.725151	NM_014633	ENSG00000198730	CTR9	SH2BP1|TSBP|p150|p150TSP	CTR9 homolog, Paf1/RNA polymerase II complex component	protein-coding
CTRL_13_peak_23663,CTRL_3_peak_17325	-1.26081	0.00012	0.046482	chr11	76135376	76135970	intron (NM_003369, intron 14 of 14)	70829	NM_004626	7481	Hs.108219	NM_004626	ENSG00000085741	WNT11	HWNT11	Wnt family member 11	protein-coding
CTRL_11_peak_57797,CTRL_4_peak_54114,CTRL_3_peak_60398,MGD1135_peak_61819,MGD1094_peak_32838,CTRL_13_peak_83327,CTRL_9_peak_42317,CTRL_5_peak_44768,CTRL_1_peak_54162,MGD1551_peak_50114,MGD1618_peak_60609,CTRL_2_peak_34642,MGD1191_peak_72644,MGD1149_peak_65056	-1.25738	6.28e-06	0.008377	chr3	40971341	40972175	Intergenic	-227747	NM_001904	1499	Hs.476018	NM_001904	ENSG00000168036	CTNNB1	CTNNB|EVR7|MRD19|NEDSDV|armadillo	catenin beta 1	protein-coding
MGD1149_peak_80263,MGD1135_peak_74911,MGD1191_peak_88225,MGD1618_peak_73515,CTRL_11_peak_70732,MGD1094_peak_39380,MGD1360_peak_63093	1.25704	4.46e-05	0.026825	chr5	129000000	129000000	promoter-TSS (NM_001017372)	-81	NM_001017372	28965	Hs.49765	NM_014031	ENSG00000113396	SLC27A6	ACSVL2|FACVL2|FATP6|VLCS-H1	solute carrier family 27 member 6	protein-coding
MGD1149_peak_60219,MGD1191_peak_66920,MGD1135_peak_57166	1.24836	8.41e-06	0.009577	chr20	61731725	61732685	intron (NM_001252339, intron 1 of 14)	-12457	NR_147702	100000000	Hs.683806	NR_147702	ENSG00000179253	LOC100128310	-	uncharacterized LOC100128310	ncRNA
CTRL_2_peak_20187,CTRL_4_peak_31559,CTRL_9_peak_24652,CTRL_3_peak_35604,CTRL_1_peak_31497,MGD1551_peak_29249,CTRL_5_peak_26095,MGD1149_peak_38131,CTRL_13_peak_49081,MGD1191_peak_41719,MGD1360_peak_30201,CTRL_11_peak_33866,MGD1618_peak_35242,MGD1135_peak_35986	-1.24402	3.29e-07	0.001308	chr16	82156934	82158197	intron (NM_005792, intron 2 of 4)	12659	NM_005792	10200	Hs.344400	NM_005792	ENSG00000135698	MPHOSPH6	MPP|MPP-6|MPP6	M-phase phosphoprotein 6	protein-coding
CTRL_11_peak_10813,CTRL_4_peak_10074,CTRL_13_peak_15566,MGD1360_peak_9835,CTRL_1_peak_10174,CTRL_3_peak_11376	-1.24382	7.56e-05	0.03679	chr10	44967860	44968588	intron (NM_032023, intron 1 of 10)	8422	NM_032023	83937	Hs.522895	NM_032023	ENSG00000107551	RASSF4	AD037	Ras association domain family member 4	protein-coding
CTRL_4_peak_74300,CTRL_3_peak_84692,CTRL_1_peak_73914,MGD1618_peak_83370,CTRL_13_peak_116851,MGD1191_peak_99824,CTRL_2_peak_47356,CTRL_11_peak_80200,CTRL_3_peak_84693,MGD1618_peak_83371,CTRL_9_peak_58185,MGD1149_peak_91056,CTRL_1_peak_73915,CTRL_13_peak_116852,MGD1135_peak_84717,MGD1360_peak_71469	-1.24014	1.73e-05	0.01562	chr7	46058105	46060075	Intergenic	-137818	NM_001013398	3486	Hs.450230	NM_000598	ENSG00000146674	IGFBP3	BP-53|IBP3	insulin like growth factor binding protein 3	protein-coding
CTRL_3_peak_46152,CTRL_13_peak_63403	-1.2376	2.39e-05	0.018249	chr2	30417058	30417482	Intergenic	-29976	NM_182551	253558	Hs.468048	NM_182551	ENSG00000172954	LCLAT1	1AGPAT8|AGPAT8|ALCAT1|HSRG1849|LYCAT|UNQ1849	lysocardiolipin acyltransferase 1	protein-coding
CTRL_3_peak_63135,CTRL_13_peak_87174,CTRL_4_peak_56400,CTRL_1_peak_56391,MGD1191_peak_75621,MGD1551_peak_52196,MGD1149_peak_67903,CTRL_5_peak_46654	-1.23012	4.13e-05	0.025546	chr3	126000000	126000000	Intergenic	-48930	NM_022776	114885	Hs.477440	NM_022776	ENSG00000144909	OSBPL11	ORP-11|ORP11|OSBP12|TCCCIA00292	oxysterol binding protein like 11	protein-coding
MGD1149_peak_8061,MGD1360_peak_6483,MGD1191_peak_8892,MGD1618_peak_7362,MGD1135_peak_7748,CTRL_3_peak_7355	1.22724	3.15e-05	0.021169	chr1	194000000	194000000	Intergenic	431030	NR_125789	102000000	Hs.146728	NR_125789	ENSG00000232077	LINC01031	TCONS_00000361	long intergenic non-protein coding RNA 1031	ncRNA
CTRL_5_peak_10575,CTRL_3_peak_14372,CTRL_13_peak_19659,CTRL_2_peak_8096,MGD1551_peak_11825,CTRL_4_peak_12700,CTRL_9_peak_9943,MGD1618_peak_14089,MGD1149_peak_15302,CTRL_1_peak_12777	-1.22687	2.19e-05	0.017214	chr10	124000000	124000000	Intergenic	-45304	NM_001270765	51363	Hs.287537	NM_014863	ENSG00000182022	CHST15	BRAG|GALNAC4S-6ST	carbohydrate sulfotransferase 15	protein-coding
MGD1135_peak_68057,CTRL_11_peak_63712,MGD1618_peak_66674,MGD1191_peak_79846,CTRL_13_peak_92287,MGD1360_peak_56530,MGD1149_peak_71949,CTRL_4_peak_59526,CTRL_9_peak_46499,CTRL_5_peak_49154,MGD1105_peak_25544,CTRL_13_peak_92288,CTRL_1_peak_59474,MGD1094_peak_35734,CTRL_3_peak_66717,MGD1191_peak_79847	1.22439	6.39e-05	0.033414	chr4	30719147	30722113	5' UTR (NM_032456, exon 1 of 1)	261	NM_001173523	5099	Hs.479439	NM_002589	ENSG00000169851	PCDH7	BH-Pcdh|BHPCDH|PPP1R120	protocadherin 7	protein-coding
MGD1149_peak_93159,MGD1618_peak_85254,MGD1135_peak_86568,MGD1360_peak_73142,CTRL_13_peak_119695,MGD1191_peak_102208	1.22216	3.03e-05	0.020864	chr7	112000000	112000000	Intergenic	-92088	NM_001350961	83943	Hs.655722	NM_032549	ENSG00000184903	IMMP2L	IMMP2L-IT1|IMP2|IMP2-LIKE	inner mitochondrial membrane peptidase subunit 2	protein-coding
MGD1360_peak_18260,MGD1149_peak_22810,MGD1135_peak_21780,MGD1191_peak_25027,MGD1551_peak_17557,MGD1618_peak_20946,CTRL_4_peak_18854,CTRL_13_peak_29064,CTRL_11_peak_20296,CTRL_2_peak_12097,CTRL_9_peak_14842,CTRL_5_peak_15683,MGD1094_peak_11493,CTRL_1_peak_18917,CTRL_4_peak_18855,CTRL_3_peak_21299,CTRL_2_peak_12098,MGD1551_peak_17558	1.22172	1.28e-05	0.012743	chr12	53972348	53975274	exon (NM_014212, exon 1 of 2)	685	NM_014212	3227	Hs.127562	NM_014212	ENSG00000123388	HOXC11	HOX3H	homeobox C11	protein-coding
CTRL_11_peak_64362,CTRL_9_peak_46974,MGD1551_peak_55651,CTRL_4_peak_60109,MGD1360_peak_57183,CTRL_5_peak_49651,CTRL_2_peak_38371,CTRL_13_peak_93334,MGD1149_peak_72740,CTRL_3_peak_67454,CTRL_1_peak_60028	-1.21754	1.08e-05	0.011275	chr4	72767754	72768622	Intergenic	-198967	NM_014243	9508	Hs.590919	NM_014243	ENSG00000156140	ADAMTS3	ADAMTS-4|HKLLS3	ADAM metallopeptidase with thrombospondin type 1 motif 3	protein-coding
MGD1135_peak_16244,MGD1618_peak_15488,MGD1191_peak_18515,MGD1360_peak_13406,MGD1149_peak_16855	1.21166	5.15e-05	0.029426	chr11	27971043	27971668	Intergenic	-85460	NR_030341	693195		NR_030341	ENSG00000207874	MIR610	MIRN610|hsa-mir-610	microRNA 610	ncRNA
CTRL_4_peak_38851,CTRL_5_peak_32188,CTRL_1_peak_38809,MGD1618_peak_43371,CTRL_13_peak_59556,CTRL_3_peak_43421,MGD1135_peak_44287,CTRL_9_peak_30373,MGD1191_peak_51783,MGD1551_peak_36022,CTRL_2_peak_24856,MGD1360_peak_36733	-1.2099	2.98e-05	0.020864	chr19	18513580	18514497	intron (NM_006532, intron 1 of 11)	8032	NM_006532	8178	Hs.515260	NM_006532	ENSG00000105656	ELL	C19orf17|ELL1|MEN|PPP1R68	elongation factor for RNA polymerase II	protein-coding
CTRL_5_peak_41062,CTRL_11_peak_53094,CTRL_13_peak_76330,CTRL_4_peak_49666,CTRL_3_peak_55533,MGD1135_peak_56701,CTRL_2_peak_31673,MGD1551_peak_45943	-1.20962	1.08e-05	0.011275	chr20	50502777	50503548	Intergenic	-7159	NM_001278618	5770	Hs.417549	NM_002827	ENSG00000196396	PTPN1	PTP1B	protein tyrosine phosphatase non-receptor type 1	protein-coding
CTRL_4_peak_10563,CTRL_13_peak_16417,CTRL_3_peak_11969,CTRL_5_peak_8845,CTRL_11_peak_11400,CTRL_1_peak_10680,MGD1551_peak_9894,MGD1618_peak_11803,MGD1191_peak_14000,CTRL_2_peak_6770	-1.20255	5.1e-07	0.001769	chr10	63005136	63005825	Intergenic	-127767	NM_001282405	29982	Hs.449628	NM_030759	ENSG00000148572	NRBF2	COPR|COPR1|COPR2|NRBF-2	nuclear receptor binding factor 2	protein-coding
MGD1135_peak_53417,MGD1191_peak_62614,MGD1149_peak_56562,MGD1618_peak_52290,MGD1360_peak_44527,CTRL_1_peak_46880,CTRL_4_peak_46872	1.20214	4.89e-06	0.007254	chr2	222000000	222000000	Intergenic	-300659	NR_161172	151278	Hs.350729	NM_153038	ENSG00000163081	CCDC140	-	coiled-coil domain containing 140	ncRNA
CTRL_2_peak_27309,CTRL_13_peak_65058,CTRL_4_peak_42430	-1.20061	0.000131	0.048332	chr2	64685288	64685879	Intergenic	-31670	NM_014755	9792	Hs.591569	NM_014755	ENSG00000179833	SERTAD2	Sei-2|TRIP-Br2|TRIPBR2	SERTA domain containing 2	protein-coding
MGD1360_peak_7688,MGD1149_peak_9623,MGD1191_peak_10535	1.2002	7.92e-05	0.037946	chr1	227000000	227000000	intron (NM_002221, intron 2 of 7)	-12271	NR_103784	101000000	Hs.664293	NR_103784		ITPKB-IT1	-	ITPKB intronic transcript 1	ncRNA
CTRL_13_peak_89274,CTRL_9_peak_45065,CTRL_11_peak_61629	-1.19612	0.000119	0.046482	chr3	165000000	165000000	intron (NR_126405, intron 1 of 3)	99187	NR_126405	104000000	Hs.574909	NR_126405	ENSG00000241767	LINC01324	-	long intergenic non-protein coding RNA 1324	ncRNA
MGD1094_peak_46634,MGD1149_peak_96078,MGD1360_peak_75360,MGD1618_peak_87846,MGD1191_peak_105487,MGD1135_peak_89317	1.19582	1.9e-05	0.016145	chr8	39859592	39860318	Intergenic	-21728	NM_001464	2515	Hs.177959	NM_001464	ENSG00000104755	ADAM2	CRYN1|CRYN2|CT15|FTNB|PH-30b|PH30|PH30-beta	ADAM metallopeptidase domain 2	protein-coding
CTRL_3_peak_74469,MGD1191_peak_88224,MGD1149_peak_80262,MGD1135_peak_74910,MGD1618_peak_73514,MGD1360_peak_63092	1.19534	1.6e-05	0.014886	chr5	129000000	129000000	Intergenic	-44530	NM_001317984	28965	Hs.49765	NM_014031	ENSG00000113396	SLC27A6	ACSVL2|FACVL2|FATP6|VLCS-H1	solute carrier family 27 member 6	protein-coding
CTRL_9_peak_19830,CTRL_3_peak_28817,CTRL_13_peak_39701,CTRL_4_peak_25247,CTRL_5_peak_20945,MGD1551_peak_23494,CTRL_2_peak_16241,CTRL_1_peak_25320,MGD1618_peak_28219,CTRL_11_peak_27272	-1.19399	2.3e-05	0.017763	chr14	80315387	80316761	intron (NR_038355, intron 2 of 8)	-85017	NM_000793	1734	Hs.202354	NM_000793	ENSG00000211448	DIO2	5DII|D2|DIOII|SelY|TXDI2	iodothyronine deiodinase 2	protein-coding
CTRL_4_peak_46029,CTRL_11_peak_49261,CTRL_3_peak_51498,CTRL_9_peak_36103,MGD1135_peak_52450,CTRL_13_peak_70719,CTRL_5_peak_38150,MGD1551_peak_42632,CTRL_1_peak_46058,MGD1618_peak_51339,CTRL_2_peak_29482	-1.1932	2.1e-05	0.016932	chr2	198000000	198000000	intron (NM_006226, intron 1 of 5)	33653	NM_006226	5334	Hs.153322	NM_006226	ENSG00000115896	PLCL1	PLCE|PLCL|PLDL1|PPP1R127|PRIP	phospholipase C like 1 (inactive)	protein-coding
MGD1135_peak_4601,MGD1618_peak_4315,MGD1149_peak_4757,MGD1191_peak_5208,CTRL_13_peak_5782,CTRL_4_peak_3929,CTRL_1_peak_3868	1.19036	0.000104	0.043647	chr1	95742568	95743296	Intergenic	232816	NR_110622	101000000	Hs.639548	NR_110621	ENSG00000228971	LINC02607	-	long intergenic non-protein coding RNA 2607	ncRNA
MGD1135_peak_18369,MGD1191_peak_21097,MGD1618_peak_17576,MGD1149_peak_19130,CTRL_5_peak_13189,MGD1551_peak_14709,MGD1360_peak_15155	1.18701	2.65e-06	0.004758	chr11	91871730	91872705	Intergenic	-352817	NM_001367949	120114	Hs.98523	NM_001008781	ENSG00000165323	FAT3	CDHF15|CDHR10|hFat3	FAT atypical cadherin 3	protein-coding
CTRL_13_peak_44474	-1.18689	8.78e-05	0.040523	chr15	80817183	80817470	intron (NM_018689, intron 1 of 28)	24747	NR_030393	693132		NR_030393	ENSG00000208003	MIR549A	MIR549|MIRN549|hsa-mir-549|hsa-mir-549a|mir-549a	microRNA 549a	ncRNA
MGD1135_peak_82881,MGD1360_peak_69960,CTRL_11_peak_78455,MGD1191_peak_97649,MGD1149_peak_89089,CTRL_13_peak_114329,MGD1618_peak_81600,CTRL_1_peak_72347,CTRL_3_peak_82726,CTRL_4_peak_72671	1.18457	0.000136	0.04975	chr6	170000000	170000000	intron (NR_146875, intron 19 of 20)	142879	NM_182552	253769	Hs.131903	NM_182552	ENSG00000184465	WDR27	-	WD repeat domain 27	protein-coding
MGD1135_peak_46349,MGD1149_peak_48573,MGD1191_peak_54302	1.17971	6.13e-05	0.032637	chr2	7813665	7814358	Intergenic	85644	NR_110256	102000000	Hs.116006	NR_110256	ENSG00000226506	LOC101929551	-	uncharacterized LOC101929551	ncRNA
MGD1135_peak_44914,MGD1191_peak_52630,MGD1618_peak_43993,CTRL_13_peak_60553	1.17912	0.000105	0.04408	chr19	37977687	37978454	intron (NM_015073, intron 1 of 21)	70862	NM_015073	23094	Hs.655502	NM_015073	ENSG00000105738	SIPA1L3	CTRCT45|SPAL3|SPAR3	signal induced proliferation associated 1 like 3	protein-coding
CTRL_13_peak_49009,CTRL_1_peak_31439,MGD1135_peak_35924,MGD1191_peak_41649,CTRL_11_peak_33817,CTRL_4_peak_31501,CTRL_2_peak_20150,MGD1551_peak_29208,CTRL_9_peak_24613,CTRL_5_peak_26050,CTRL_3_peak_35546	-1.17898	8.5e-05	0.039781	chr16	81188932	81189773	intron (NM_001076780, intron 9 of 17)	-8021	NM_001278423	114780	Hs.413525	NM_052892	ENSG00000166473	PKD1L2	PC1L2	polycystin 1 like 2 (gene/pseudogene)	protein-coding
CTRL_13_peak_44487,CTRL_4_peak_28382	-1.17787	2.6e-05	0.019293	chr15	80859943	80860683	intron (NM_018689, intron 1 of 28)	-18240	NR_030393	693132		NR_030393	ENSG00000208003	MIR549A	MIR549|MIRN549|hsa-mir-549|hsa-mir-549a|mir-549a	microRNA 549a	ncRNA
CTRL_11_peak_73623,CTRL_2_peak_43547,CTRL_5_peak_56392,CTRL_3_peak_77500,CTRL_4_peak_68276,CTRL_13_peak_107069,MGD1135_peak_77957,CTRL_9_peak_53502,MGD1360_peak_65533	-1.16759	4.21e-05	0.025669	chr6	16585816	16586828	intron (NM_000332, intron 4 of 8)	173862	NR_152113	6310	Hs.434961	NM_000332	ENSG00000124788	ATXN1	ATX1|D6S504E|SCA1	ataxin 1	protein-coding
CTRL_1_peak_79989,CTRL_13_peak_127036,MGD1618_peak_90180,MGD1551_peak_74603,CTRL_11_peak_86675,CTRL_3_peak_91719,CTRL_4_peak_80377,MGD1149_peak_98633,CTRL_5_peak_66351	-1.16705	2.11e-05	0.016932	chr8	123000000	123000000	Intergenic	24644	NM_001363963	79139	Hs.241576	NM_024295	ENSG00000136986	DERL1	DER-1|DER1|derlin-1	derlin 1	protein-coding
MGD1149_peak_43460,MGD1191_peak_48188,MGD1135_peak_41279,MGD1618_peak_40522	1.16617	0.000104	0.043647	chr18	14999437	15000604	Intergenic	-29552	NR_110783	102000000	Hs.711242	NR_110783	ENSG00000264301	LINC01444	-	long intergenic non-protein coding RNA 1444	ncRNA
MGD1135_peak_41966,MGD1618_peak_41177,MGD1191_peak_49000,CTRL_13_peak_56751,CTRL_4_peak_36894,MGD1149_peak_44220,CTRL_11_peak_39396,CTRL_1_peak_36834,MGD1360_peak_34997,CTRL_2_peak_23589,CTRL_9_peak_28833,CTRL_3_peak_41373,MGD1360_peak_34998,MGD1135_peak_41967,MGD1191_peak_49001,MGD1618_peak_41178,CTRL_1_peak_36835,CTRL_13_peak_56752,MGD1149_peak_44221,CTRL_11_peak_39397	1.16475	4e-05	0.024988	chr18	47262746	47265697	Intergenic	-12561	NM_001037802	652991	Hs.585834	NM_001037802	ENSG00000215474	SKOR2	CH18515|CORL2|FUSSEL18	SKI family transcriptional corepressor 2	protein-coding
CTRL_13_peak_104799,CTRL_1_peak_66569,CTRL_3_peak_75765,CTRL_11_peak_72039,MGD1551_peak_61841,MGD1618_peak_74804	-1.15854	0.000102	0.043647	chr5	158000000	158000000	Intergenic	-225282	NM_001195556	9685	Hs.644000	NM_014666	ENSG00000113282	CLINT1	CLINT|ENTH|EPN4|EPNR	clathrin interactor 1	protein-coding
MGD1135_peak_71344,MGD1191_peak_83876,MGD1618_peak_69844,CTRL_9_peak_48771,MGD1360_peak_59641,MGD1149_peak_76075,CTRL_3_peak_70436,CTRL_13_peak_97423	1.15819	7.98e-07	0.00233	chr4	183000000	183000000	intron (NM_001080477, intron 3 of 27)	335095	NM_001080477	55714	Hs.130438	NM_001080477	ENSG00000218336	TENM3	MCOPCB9|ODZ3|TNM3|Ten-m3|ten-3	teneurin transmembrane protein 3	protein-coding
CTRL_13_peak_85453,CTRL_4_peak_55438,CTRL_1_peak_55451,CTRL_11_peak_59158,MGD1551_peak_51341	-1.15115	6.44e-05	0.033591	chr3	78736856	78737284	intron (NM_002941, intron 5 of 30)	282389	NM_133631	6091	Hs.744218	NM_002941	ENSG00000169855	ROBO1	DUTT1|SAX3	roundabout guidance receptor 1	protein-coding
MGD1135_peak_49762,CTRL_5_peak_36245,CTRL_11_peak_46568,CTRL_9_peak_34183,CTRL_4_peak_43565,CTRL_1_peak_43691,MGD1618_peak_48711,CTRL_3_peak_48618,CTRL_13_peak_66753,MGD1191_peak_58329,MGD1149_peak_52325,MGD1551_peak_40499,CTRL_2_peak_28020,MGD1360_peak_41357	-1.15033	2.92e-05	0.020664	chr2	102000000	102000000	promoter-TSS (NM_001288706)	-47	NM_001320978	3554	Hs.701982	NM_000877	ENSG00000115594	IL1R1	CD121A|D2S1473|IL-1R-alpha|IL1R|IL1RA|P80	interleukin 1 receptor type 1	protein-coding
MGD1191_peak_46509,MGD1135_peak_39891,MGD1360_peak_33312,MGD1149_peak_42080	1.14902	0.000126	0.047744	chr17	69743039	69743651	intron (NR_109972, intron 3 of 4)	149358	NR_109972	102000000	Hs.579342	NR_109971	ENSG00000227517	LINC01483	-	long intergenic non-protein coding RNA 1483	ncRNA
MGD1360_peak_59264,MGD1618_peak_69442,CTRL_5_peak_51260,MGD1094_peak_37228,CTRL_13_peak_96903,MGD1191_peak_83360,CTRL_3_peak_70004,MGD1149_peak_75554,MGD1135_peak_70968,MGD1551_peak_57503	1.14825	6.98e-05	0.035422	chr4	160000000	160000000	Intergenic	-402392	NR_146278	110000000		NR_146278	ENSG00000250488	LINC02233	-	long intergenic non-protein coding RNA 2233	ncRNA
MGD1191_peak_47666,MGD1135_peak_40806,MGD1360_peak_33976,MGD1551_peak_33284,MGD1149_peak_42971,MGD1618_peak_40065,CTRL_1_peak_35845	1.14748	3.98e-05	0.02493	chr18	2302615	2303158	Intergenic	268619	NM_001308401	64863	Hs.126888	NM_022840	ENSG00000101574	METTL4	HsT661	methyltransferase like 4	protein-coding
CTRL_3_peak_87828,CTRL_5_peak_63672,MGD1149_peak_94541,CTRL_13_peak_121485,CTRL_1_peak_76671,MGD1551_peak_71487	-1.14484	1.01e-05	0.010907	chr7	152000000	152000000	intron (NM_001371468, intron 2 of 12)	-16430	NM_001371474	NA
CTRL_3_peak_21657,CTRL_4_peak_19150,CTRL_13_peak_29547,CTRL_1_peak_19227,MGD1618_peak_21287,CTRL_11_peak_20614,CTRL_5_peak_15940,MGD1551_peak_17856	-1.14383	7.48e-06	0.008792	chr12	62714354	62715432	intron (NM_020700, intron 6 of 9)	111207	NR_029661	406891		NR_029661	ENSG00000199179	MIRLET7I	LET7I|MIRNLET7I|hsa-let-7i|let-7i	microRNA let-7i	ncRNA
CTRL_13_peak_125863,CTRL_3_peak_90943	-1.14382	9.67e-05	0.04292	chr8	101000000	101000000	Intergenic	-69640	NM_002568	26986	Hs.387804	NM_002568	ENSG00000070756	PABPC1	PAB1|PABP|PABP1|PABPC2|PABPL1	poly(A) binding protein cytoplasmic 1	protein-coding
MGD1191_peak_77710,MGD1135_peak_66269,MGD1360_peak_55119,CTRL_11_peak_62084,MGD1149_peak_70037,CTRL_4_peak_58017,MGD1618_peak_64990,CTRL_1_peak_57991,CTRL_3_peak_65063,CTRL_5_peak_47943,CTRL_13_peak_89947	1.14162	2.41e-06	0.004572	chr3	180000000	180000000	promoter-TSS (NM_001256752)	-6	NM_001349399	51555	Hs.235331	NM_016559	ENSG00000114757	PEX5L	PEX5R|PEX5RP|PXR2|PXR2B|TRIP8b	peroxisomal biogenesis factor 5 like	protein-coding
CTRL_3_peak_96006,CTRL_13_peak_132904,CTRL_5_peak_69436,CTRL_4_peak_84089,MGD1618_peak_94194,MGD1551_peak_78108,CTRL_1_peak_83677	-1.13946	1.31e-06	0.003126	chr9	121000000	121000000	intron (NM_001353053, intron 6 of 25)	-28913	NM_001127664	2934	Hs.522373	NM_000177	ENSG00000148180	GSN	ADF|AGEL	gelsolin	protein-coding
CTRL_4_peak_35206,CTRL_11_peak_37641,CTRL_5_peak_29150,CTRL_3_peak_39476,CTRL_1_peak_35168,MGD1135_peak_40033,CTRL_2_peak_22517,MGD1618_peak_39298,MGD1551_peak_32654,MGD1191_peak_46691,CTRL_13_peak_54224,MGD1360_peak_33423,CTRL_9_peak_27520,MGD1149_peak_42226	-1.1392	0.000103	0.043647	chr17	73797636	73798765	intron (NR_040020, intron 5 of 6)	11378	NR_040020	400620	Hs.348644	NR_040020	ENSG00000234721	LINC02092	-	long intergenic non-protein coding RNA 2092	ncRNA
MGD1191_peak_22607,MGD1618_peak_18855,MGD1149_peak_20566	1.13864	5.04e-05	0.028943	chr11	127000000	127000000	intron (NM_001301097, intron 1 of 15)	-7378	NR_120532	102000000	Hs.600341	NR_120532	ENSG00000254607	LOC101929427	-	uncharacterized LOC101929427	ncRNA
CTRL_13_peak_97906,CTRL_11_peak_67482,MGD1618_peak_70226,CTRL_3_peak_70830,CTRL_4_peak_62777,CTRL_1_peak_62564,CTRL_5_peak_51832,MGD1191_peak_84391,CTRL_2_peak_40048,MGD1149_peak_76517,MGD1551_peak_58115,MGD1360_peak_59970,CTRL_9_peak_49042,MGD1135_peak_71713,MGD1191_peak_84392	-1.13753	1.72e-06	0.003832	chr5	5373268	5374689	Intergenic	-48699	NM_015325	23379	Hs.449296	NM_015325	ENSG00000164151	ICE1	KIAA0947	interactor of little elongation complex ELL subunit 1	protein-coding
MGD1135_peak_85665,MGD1191_peak_101145,CTRL_5_peak_62108,MGD1149_peak_92106,CTRL_11_peak_81116,MGD1618_peak_84391,CTRL_4_peak_75151,CTRL_3_peak_85624,MGD1551_peak_69787,CTRL_13_peak_118433,MGD1094_peak_44914,CTRL_2_peak_47934,CTRL_9_peak_58878	1.13544	4.87e-06	0.007254	chr7	83162127	83163133	5' UTR (NM_014510, exon 1 of 20)	254	NM_014510	27445	Hs.12376	NM_014510	ENSG00000186472	PCLO	ACZ|PCH3	piccolo presynaptic cytomatrix protein	protein-coding
CTRL_13_peak_82833,CTRL_3_peak_60072,CTRL_11_peak_57457,CTRL_4_peak_53829,CTRL_2_peak_34477,MGD1360_peak_51095,MGD1149_peak_64695,MGD1191_peak_72294,MGD1551_peak_49867,CTRL_5_peak_44528	-1.13185	6.19e-05	0.032781	chr3	30646352	30647070	intron (NM_001024847, intron 3 of 7)	40110	NM_003242	7048	Hs.82028	NM_003242	ENSG00000163513	TGFBR2	AAT3|FAA3|LDS1B|LDS2|LDS2B|MFS2|RIIC|TAAD2|TBR-ii|TBRII|TGFR-2|TGFbeta-RII	transforming growth factor beta receptor 2	protein-coding
MGD1191_peak_84904,MGD1149_peak_77009,MGD1135_peak_72167,MGD1618_peak_70649,MGD1551_peak_58455,CTRL_1_peak_62912,CTRL_11_peak_67892,CTRL_5_peak_52145,MGD1360_peak_60361,MGD1105_peak_27084,CTRL_9_peak_49325,CTRL_13_peak_98488	1.12722	8.92e-05	0.040899	chr5	24804172	24804955	Intergenic	36020	NR_037896	340107	Hs.145181	NR_037896	ENSG00000248908	LINC02239	-	long intergenic non-protein coding RNA 2239	ncRNA
MGD1135_peak_82242,MGD1618_peak_80971,MGD1191_peak_96949,MGD1149_peak_88369,CTRL_13_peak_113478,CTRL_1_peak_71838,CTRL_9_peak_56582,MGD1105_peak_31007,CTRL_4_peak_72079,CTRL_3_peak_82093,CTRL_11_peak_77923	1.12703	5.35e-05	0.029806	chr6	154000000	154000000	Intergenic	-33290	NM_001145280	4988	Hs.2353	NM_000914	ENSG00000112038	OPRM1	LMOR|M-OR-1|MOP|MOR|MOR1|OPRM	opioid receptor mu 1	protein-coding
CTRL_13_peak_86367,CTRL_4_peak_55876,CTRL_3_peak_62586,CTRL_11_peak_59744	-1.12667	8.69e-05	0.040368	chr3	111000000	111000000	Intergenic	-230240	NM_001318889	10225	Hs.142023	NM_005816	ENSG00000153283	CD96	TACTILE	CD96 molecule	protein-coding
MGD1149_peak_100838,MGD1135_peak_93620,MGD1191_peak_110431,MGD1618_peak_92068,MGD1360_peak_79197,CTRL_13_peak_129886,MGD1551_peak_76297,CTRL_1_peak_81724,CTRL_11_peak_88558	1.12389	6.76e-06	0.00856	chr9	62349949	62350516	Intergenic	-26024	NR_003674	387628	Hs.439341	NM_174950	ENSG00000227449	FGF7P6	KGFLP1	fibroblast growth factor 7 pseudogene 6	pseudo
CTRL_4_peak_10293,CTRL_13_peak_15924,MGD1135_peak_11991,MGD1618_peak_11484,CTRL_2_peak_6603,CTRL_11_peak_11049,MGD1360_peak_10025,CTRL_5_peak_8630,CTRL_1_peak_10393,CTRL_3_peak_11599,MGD1149_peak_12447,MGD1551_peak_9639,MGD1149_peak_12448	-1.12261	0.000102	0.043647	chr10	51116801	51118175	intron (NM_006258, intron 1 of 17)	43001	NM_006258	5592	Hs.407535	NM_006258	ENSG00000185532	PRKG1	AAT8|PKG|PKG1|PRKG1B|PRKGR1B|cGK|cGK 1|cGK1|cGKI|cGKI-BETA|cGKI-alpha	protein kinase cGMP-dependent 1	protein-coding
MGD1149_peak_23986,MGD1135_peak_22809,MGD1618_peak_21931,MGD1191_peak_26174,CTRL_13_peak_30576,CTRL_11_peak_21286,MGD1360_peak_19178	1.12167	5.94e-06	0.008164	chr12	87929867	87930678	Intergenic	99129	NM_001363616	160419	Hs.112930	NM_152589	ENSG00000165805	C12orf50	-	chromosome 12 open reading frame 50	protein-coding
MGD1135_peak_73360,CTRL_4_peak_64224,CTRL_9_peak_50209,CTRL_13_peak_100628,MGD1551_peak_59513,MGD1149_peak_78334,CTRL_2_peak_41033,CTRL_3_peak_72669,CTRL_11_peak_69088,MGD1191_peak_86401,CTRL_5_peak_53053,MGD1618_peak_71948,CTRL_1_peak_64080	-1.12114	8.71e-06	0.009856	chr5	69595828	69596778	Intergenic	-34842	NR_157804	102000000	Hs.634013	NR_157804		LOC101929599	-	putative POM121-like protein 1-like pseudogene	pseudo
CTRL_13_peak_57369,CTRL_11_peak_39879,CTRL_9_peak_29163,CTRL_1_peak_37238,CTRL_3_peak_41831,MGD1551_peak_34585,MGD1135_peak_42438,MGD1618_peak_41649,CTRL_4_peak_37309	-1.11454	5.25e-05	0.029462	chr18	59804686	59805831	Intergenic	-94738	NM_021127	5366	Hs.96	NM_021127	ENSG00000141682	PMAIP1	APR|NOXA	phorbol-12-myristate-13-acetate-induced protein 1	protein-coding
CTRL_11_peak_42152,MGD1149_peak_47330,CTRL_13_peak_60768,CTRL_4_peak_39509,CTRL_3_peak_44125,MGD1191_peak_52869,MGD1135_peak_45097,MGD1618_peak_44179,MGD1551_peak_36748,CTRL_5_peak_32824,CTRL_9_peak_30930,CTRL_2_peak_25416,CTRL_1_peak_39603,MGD1360_peak_37535	-1.11406	0.000126	0.047709	chr19	40862447	40863348	Intergenic	-12450	NM_000762	1548	Hs.250615	NM_000762	ENSG00000255974	CYP2A6	CPA6|CYP2A|CYP2A3|CYPIIA6|P450C2A|P450PB	cytochrome P450 family 2 subfamily A member 6	protein-coding
CTRL_5_peak_27810,MGD1191_peak_44509,MGD1618_peak_37527,CTRL_11_peak_35944,MGD1135_peak_38244,CTRL_4_peak_33622,CTRL_3_peak_37715,CTRL_1_peak_33521,CTRL_13_peak_51890,MGD1551_peak_31153,CTRL_9_peak_26238,MGD1360_peak_31973,CTRL_2_peak_21493,MGD1149_peak_40409,MGD1191_peak_44510,MGD1551_peak_31154,MGD1360_peak_31974,MGD1135_peak_38245	-1.10971	2.04e-06	0.004321	chr17	39001794	39003648	Intergenic	24389	NR_135645	105000000	Hs.311469	NR_135645	ENSG00000266013	LINC02079	-	long intergenic non-protein coding RNA 2079	ncRNA
MGD1149_peak_7992,MGD1618_peak_7313,MGD1191_peak_8827,MGD1360_peak_6427,CTRL_13_peak_10176,CTRL_1_peak_6694	1.10845	1.59e-05	0.014886	chr1	190000000	190000000	promoter-TSS (NR_110717)	-73	NR_110717	102000000	Hs.602301	NR_110716		LINC01351	-	long intergenic non-protein coding RNA 1351	ncRNA
MGD1135_peak_74223,MGD1191_peak_87385,CTRL_13_peak_101987,CTRL_11_peak_70033,MGD1149_peak_79390,CTRL_1_peak_64831,MGD1618_peak_72837,CTRL_3_peak_73623,CTRL_4_peak_65004,CTRL_5_peak_53681,MGD1360_peak_62429,MGD1094_peak_39070,MGD1551_peak_60229,CTRL_9_peak_50858,MGD1360_peak_62430,MGD1094_peak_39071,MGD1618_peak_72838,MGD1149_peak_79391,MGD1191_peak_87386,MGD1135_peak_74224,CTRL_5_peak_53682,CTRL_…	1.10143	6.16e-07	0.001933	chr5	101000000	101000000	intron (NM_005668, intron 1 of 4)	1228	NM_005668	7903	Hs.308628	NM_005668	ENSG00000113532	ST8SIA4	PST|PST1|SIAT8D|ST8SIA-IV	ST8 alpha-N-acetyl-neuraminide alpha-2,8-sialyltransferase 4	protein-coding
CTRL_1_peak_7003,CTRL_4_peak_6936,CTRL_5_peak_5836,CTRL_3_peak_7694,MGD1618_peak_7691,CTRL_11_peak_7500,MGD1551_peak_6478,MGD1149_peak_8431,MGD1135_peak_8095,CTRL_13_peak_10707,MGD1191_peak_9279,CTRL_9_peak_5474,CTRL_2_peak_4441	-1.09675	9.35e-07	0.002567	chr1	203000000	203000000	Intergenic	-13449	NM_001276	1116	Hs.382202	NM_001276	ENSG00000133048	CHI3L1	ASRT7|CGP-39|GP-39|GP39|HC-gp39|HCGP-3P|YK-40|YKL-40|YKL40|YYL-40|hCGP-39	chitinase 3 like 1	protein-coding
CTRL_3_peak_53867,CTRL_13_peak_73870,MGD1551_peak_44518,CTRL_1_peak_48166,CTRL_4_peak_48146	-1.0962	0.000101	0.043647	chr20	8011363	8011865	intron (NM_021156, intron 1 of 7)	8147	NM_021156	56255	Hs.169358	NM_021156	ENSG00000125827	TMX4	DJ971N18.2|PDIA14|TXNDC13	thioredoxin related transmembrane protein 4	protein-coding
CTRL_11_peak_33530,CTRL_13_peak_48566	-1.09335	2.11e-06	0.004383	chr16	70649018	70649498	intron (NM_152456, intron 2 of 6)	25266	NM_001172772	146433	Hs.461214	NM_152456	ENSG00000157368	IL34	C16orf77|IL-34	interleukin 34	protein-coding
CTRL_1_peak_84139,CTRL_4_peak_84550,CTRL_13_peak_133563,CTRL_3_peak_96509,CTRL_9_peak_66183,CTRL_2_peak_53920,MGD1135_peak_96365,MGD1551_peak_78546,CTRL_5_peak_69833,CTRL_11_peak_91100,MGD1618_peak_94709,MGD1149_peak_103751,MGD1191_peak_113604	-1.08728	8.92e-07	0.002523	chr9	129000000	129000000	Intergenic	-5431	NR_149714	414318	Hs.449434	NR_149714		C9orf106	-	chromosome 9 open reading frame 106 (putative)	ncRNA
CTRL_3_peak_23664,CTRL_5_peak_17290,CTRL_11_peak_22521,CTRL_4_peak_20826,MGD1618_peak_23133,CTRL_13_peak_32380,CTRL_9_peak_16346,MGD1551_peak_19352,CTRL_1_peak_20901,MGD1191_peak_27605,CTRL_2_peak_13359,MGD1135_peak_24072,MGD1149_peak_25293	-1.08567	3.55e-06	0.005763	chr12	120000000	120000000	intron (NM_007174, intron 39 of 46)	8936	NR_031589	100000000		NR_031589	ENSG00000283768	MIR1178	MIRN1178|hsa-mir-1178	microRNA 1178	ncRNA
CTRL_13_peak_98395,CTRL_1_peak_62867,CTRL_3_peak_71240,CTRL_5_peak_52107,CTRL_2_peak_40245,MGD1149_peak_76906,CTRL_4_peak_63102,MGD1551_peak_58413	-1.08393	4.34e-05	0.026295	chr5	17122841	17123341	Intergenic	32901	NR_162112	113000000		NR_162112		MIR10522	-	microRNA 10522	ncRNA
CTRL_13_peak_32378,CTRL_11_peak_22520,CTRL_4_peak_20825,MGD1191_peak_27603,CTRL_2_peak_13358,CTRL_9_peak_16345,CTRL_5_peak_17289,CTRL_1_peak_20900,MGD1618_peak_23132,MGD1551_peak_19351,CTRL_3_peak_23663,MGD1149_peak_25292,CTRL_13_peak_32379,MGD1191_peak_27604,MGD1105_peak_8888	-1.07704	1.05e-05	0.01122	chr12	120000000	120000000	intron (NM_007174, intron 43 of 46)	13782	NR_031589	100000000		NR_031589	ENSG00000283768	MIR1178	MIRN1178|hsa-mir-1178	microRNA 1178	ncRNA
MGD1191_peak_74351,MGD1149_peak_66633,MGD1135_peak_63344,MGD1360_peak_52563,MGD1618_peak_62148,CTRL_13_peak_85495	1.07247	4.03e-05	0.024999	chr3	79766436	79768128	intron (NM_002941, intron 1 of 30)	716	NM_002941	6091	Hs.744218	NM_002941	ENSG00000169855	ROBO1	DUTT1|SAX3	roundabout guidance receptor 1	protein-coding
CTRL_4_peak_64234,CTRL_13_peak_100653,CTRL_11_peak_69101,CTRL_9_peak_50222,MGD1551_peak_59525,CTRL_3_peak_72684,MGD1191_peak_86419,CTRL_1_peak_64093,CTRL_2_peak_41041,MGD1149_peak_78354	-1.06762	9.61e-05	0.042867	chr5	70451011	70452161	intron (NR_027386, intron 3 of 5).2	-34915	NR_073404	441081	Hs.721548	NR_073404		LOC441081	-	POM121 membrane glycoprotein (rat) pseudogene	pseudo
MGD1551_peak_46134,CTRL_5_peak_41214,CTRL_4_peak_49853,CTRL_9_peak_38944,CTRL_11_peak_53292,MGD1618_peak_55622,CTRL_13_peak_76601,CTRL_1_peak_49861,CTRL_3_peak_55752,MGD1360_peak_47258,MGD1105_peak_21362,MGD1191_peak_66630	-1.06664	1.61e-06	0.003658	chr20	54115237	54116286	Intergenic	-44996	NM_001316361	8537	Hs.400556	NM_003657	ENSG00000064787	BCAS1	AIBC1|NABC1	breast carcinoma amplified sequence 1	protein-coding
MGD1149_peak_79387,MGD1618_peak_72834,MGD1135_peak_74220,MGD1191_peak_87383,MGD1360_peak_62426,CTRL_11_peak_70030	1.0665	5.58e-05	0.030993	chr5	101000000	101000000	Intergenic	18474	NR_031686	100000000		NR_031686	ENSG00000221263	MIR548P	MIRN548P|hsa-mir-548p	microRNA 548p	ncRNA
CTRL_9_peak_46365,MGD1105_peak_25477,MGD1135_peak_67804,MGD1149_peak_71620,MGD1191_peak_79551,MGD1360_peak_56301,MGD1618_peak_66445,MGD1094_peak_35638,CTRL_13_peak_91931,CTRL_3_peak_66466	1.05724	6.54e-05	0.033654	chr4	18881860	18882892	Intergenic	-860501	NM_001365658	254251	Hs.446201	NM_153686	ENSG00000178177	LCORL	MLR1	ligand dependent nuclear receptor corepressor like	protein-coding
MGD1135_peak_77637,MGD1191_peak_91378,MGD1094_peak_40681,CTRL_5_peak_56147,MGD1360_peak_65269,MGD1618_peak_76207,CTRL_13_peak_106602,MGD1551_peak_62992,MGD1105_peak_29203,CTRL_1_peak_67801,CTRL_3_peak_77136,MGD1149_peak_83064	1.05435	0.000122	0.047244	chr6	10719981	10721031	Intergenic	-2409	NM_001165258	51522	Hs.519557	NM_016462	ENSG00000111843	TMEM14C	C6orf53|HSPC194|MSTP073|NET26|bA421M1.6	transmembrane protein 14C	protein-coding
CTRL_5_peak_12909,MGD1551_peak_14381,CTRL_1_peak_15515,CTRL_11_peak_16641,CTRL_3_peak_17319,CTRL_13_peak_23655,MGD1135_peak_17962	-1.05122	1.78e-05	0.01572	chr11	76046336	76048201	intron (NM_003369, intron 12 of 14)	159234	NM_004626	7481	Hs.108219	NM_004626	ENSG00000085741	WNT11	HWNT11	Wnt family member 11	protein-coding
CTRL_4_peak_71208,CTRL_11_peak_76867,CTRL_5_peak_58835,CTRL_3_peak_80943,CTRL_9_peak_55843,CTRL_13_peak_111875,MGD1094_peak_42515,MGD1105_peak_30637,MGD1149_peak_87160,MGD1360_peak_68505,CTRL_1_peak_70924,CTRL_2_peak_45461,MGD1191_peak_95706	-1.0456	1.59e-05	0.014886	chr6	127000000	127000000	intron (NM_032784, intron 4 of 4)	64114	NM_032784	84870	Hs.135254	NM_032784	ENSG00000146374	RSPO3	CRISTIN1|PWTSR|THSD2	R-spondin 3	protein-coding
MGD1618_peak_15404,MGD1135_peak_16151,CTRL_11_peak_14905,CTRL_5_peak_11573,MGD1149_peak_16745,CTRL_13_peak_21361,CTRL_1_peak_13949,MGD1191_peak_18416,MGD1551_peak_12917,MGD1094_peak_8214,MGD1360_peak_13312,CTRL_2_peak_8858,CTRL_9_peak_10888,CTRL_4_peak_13907,CTRL_3_peak_15641,MGD1105_peak_5958	1.04201	1.42e-06	0.003318	chr11	24496492	24497769	promoter-TSS (NM_001252010)	77	NM_001252008	338645	Hs.144138	NM_001009909	ENSG00000187398	LUZP2	KFSP2566|PRO6246	leucine zipper protein 2	protein-coding
CTRL_13_peak_48108,CTRL_3_peak_34870,CTRL_4_peak_30877,CTRL_11_peak_33190,CTRL_5_peak_25554,MGD1191_peak_40919,CTRL_1_peak_30838,CTRL_2_peak_19757,CTRL_9_peak_24149,MGD1135_peak_35246,MGD1551_peak_28659,MGD1105_peak_13157,MGD1149_peak_37412,MGD1360_peak_29635,MGD1618_peak_34497,MGD1191_peak_40920,CTRL_1_peak_30839,MGD1551_peak_28660,MGD1618_peak_34498	-1.0411	2.34e-07	0.001042	chr16	65200937	65202951	Intergenic	-25371	NR_110918	102000000	Hs.634008	NR_110918	ENSG00000259847	LINC02126	-	long intergenic non-protein coding RNA 2126	ncRNA
CTRL_3_peak_35716,CTRL_1_peak_31596,MGD1135_peak_36118,CTRL_5_peak_26184,MGD1551_peak_29341,CTRL_13_peak_49220,CTRL_4_peak_31671,CTRL_11_peak_33988,MGD1360_peak_30289	-1.03917	5.83e-06	0.008064	chr16	84810660	84811255	Intergenic	-9028	NM_031476	83716	Hs.513779	NM_031476	ENSG00000103196	CRISPLD2	CRISP11|LCRISP2|LGL1	cysteine rich secretory protein LCCL domain containing 2	protein-coding
MGD1135_peak_7536,MGD1149_peak_7748,MGD1191_peak_8598,CTRL_11_peak_6919,MGD1618_peak_7150,MGD1360_peak_6251,MGD1094_peak_3966,CTRL_2_peak_4132,CTRL_9_peak_5075,MGD1551_peak_6022,CTRL_13_peak_9912,CTRL_5_peak_5440,CTRL_1_peak_6530	1.03243	2.6e-06	0.004722	chr1	183000000	183000000	intron (NM_170706, intron 3 of 10)	13032	NM_170706	23057	Hs.497123	NM_015039	ENSG00000157064	NMNAT2	C1orf15|PNAT2	nicotinamide nucleotide adenylyltransferase 2	protein-coding
CTRL_4_peak_54338,MGD1135_peak_62079,CTRL_11_peak_58032,CTRL_3_peak_60640,CTRL_13_peak_83668,MGD1618_peak_60858,MGD1094_peak_32965,MGD1149_peak_65340,CTRL_1_peak_54376,MGD1360_peak_51539,CTRL_5_peak_44964,MGD1191_peak_72926,CTRL_9_peak_42497,CTRL_2_peak_34782,MGD1551_peak_50317,MGD1105_peak_23372	-1.03212	1.8e-09	2.16e-05	chr3	46097617	46098951	Intergenic	-70801	NM_005283	2829	Hs.128375	NM_005283	ENSG00000173578	XCR1	CCXCR1|GPR5	X-C motif chemokine receptor 1	protein-coding
CTRL_13_peak_121752	-1.02307	0.000106	0.044169	chr8	6542544	6543050	intron (NM_001147, intron 1 of 8)	20448	NM_001118887	285	Hs.583870	NM_001147	ENSG00000091879	ANGPT2	AGPT2|ANG2	angiopoietin 2	protein-coding
CTRL_3_peak_11720,CTRL_11_peak_11164,CTRL_5_peak_8696,CTRL_4_peak_10373,CTRL_1_peak_10484,MGD1551_peak_9716,MGD1149_peak_12586,CTRL_13_peak_16090,MGD1618_peak_11599	-1.01702	0.00011	0.045113	chr10	58570251	58571523	intron (NM_001080512, intron 1 of 20)	58015	NM_001080512	80114	Hs.100261	NM_001080512	ENSG00000122870	BICC1	BICC|CYSRD	BicC family RNA binding protein 1	protein-coding
CTRL_4_peak_80063,CTRL_13_peak_126499,MGD1149_peak_98262,MGD1135_peak_91201,CTRL_11_peak_86311,CTRL_1_peak_79654,MGD1191_peak_107690,CTRL_3_peak_91339,MGD1551_peak_74291,CTRL_5_peak_66104,CTRL_9_peak_62667,CTRL_2_peak_51039,MGD1618_peak_89831	-1.01642	2.14e-06	0.004403	chr8	117000000	117000000	Intergenic	-150361	NR_136278	105000000		NR_136278		LOC105375713	-	uncharacterized LOC105375713	ncRNA
MGD1360_peak_50864,MGD1135_peak_61233,CTRL_11_peak_57198,MGD1618_peak_60037,MGD1149_peak_64386,MGD1191_peak_71993	1.01564	3.02e-05	0.020864	chr3	22608860	22609483	Intergenic	593407	NR_136177	101000000	Hs.125904	NR_136176	ENSG00000233153	UBE2E2-AS1	-	UBE2E2 antisense RNA 1 (head to head)	ncRNA
MGD1618_peak_95241,MGD1135_peak_96897,CTRL_11_peak_91573,MGD1191_peak_114269,CTRL_5_peak_70202,CTRL_13_peak_134137,CTRL_4_peak_84977,CTRL_1_peak_84596,CTRL_3_peak_96962,MGD1551_peak_78957,MGD1149_peak_104225,CTRL_2_peak_54190,MGD1551_peak_78958,CTRL_9_peak_66541	-1.0133	9.28e-06	0.010252	chr9	137000000	137000000	intron (NM_021138, intron 4 of 10)	15291	NR_039697	101000000		NR_039697	ENSG00000266507	MIR4479	-	microRNA 4479	ncRNA
CTRL_1_peak_47244,CTRL_11_peak_50575,CTRL_13_peak_72623,MGD1551_peak_43697,CTRL_4_peak_47239,MGD1191_peak_63082,CTRL_3_peak_52897,CTRL_5_peak_39108,CTRL_9_peak_37022,MGD1618_peak_52687	-1.00687	2.14e-05	0.017047	chr2	232000000	232000000	Intergenic	-24527	NM_006056	10316	Hs.471619	NM_006056	ENSG00000171596	NMUR1	(FM-3)|FM-3|FM3|GPC-R|GPR66|NMU1R	neuromedin U receptor 1	protein-coding
CTRL_11_peak_33268,CTRL_3_peak_34959,CTRL_4_peak_30949,CTRL_13_peak_48226,CTRL_5_peak_25618,CTRL_9_peak_24204,CTRL_1_peak_30911	-1.00352	5.74e-05	0.031633	chr16	66706020	66706769	Intergenic	-9651	NM_178818	146223	Hs.643961	NM_178818	ENSG00000183723	CMTM4	CKLFSF4	CKLF like MARVEL transmembrane domain containing 4	protein-coding
MGD1551_peak_72332,CTRL_13_peak_122922,CTRL_3_peak_88801,CTRL_4_peak_78019,CTRL_1_peak_77612,MGD1360_peak_75018,CTRL_11_peak_84117,CTRL_5_peak_64422,MGD1135_peak_88902,MGD1191_peak_104992	-1.0033	4.28e-05	0.026018	chr8	28004323	28005340	Intergenic	-12158	NM_173833	286133	Hs.591833	NM_173833	ENSG00000168079	SCARA5	NET33|Tesr	scavenger receptor class A member 5	protein-coding
MGD1618_peak_35725,MGD1149_peak_38582,MGD1191_peak_42309,MGD1360_peak_30538,MGD1135_peak_36461,CTRL_13_peak_49613,MGD1094_peak_19186,CTRL_11_peak_34284,CTRL_4_peak_31997,CTRL_1_peak_31920,CTRL_9_peak_24980,CTRL_3_peak_36035,MGD1551_peak_29645	0.996093	1.25e-05	0.012538	chr16	89422545	89423526	intron (NR_045839, intron 1 of 9)	-7883	NR_110931	102000000	Hs.667942	NR_110931		LOC101927817	-	uncharacterized LOC101927817	ncRNA
MGD1135_peak_74914,CTRL_4_peak_65603,MGD1149_peak_80271,MGD1191_peak_88232,MGD1618_peak_73518,CTRL_11_peak_70736,MGD1360_peak_63097,CTRL_5_peak_54181,MGD1094_peak_39382,CTRL_3_peak_74472,CTRL_13_peak_103060,CTRL_9_peak_51349,CTRL_1_peak_65428,MGD1105_peak_28235,MGD1191_peak_88233,CTRL_5_peak_54182,CTRL_1_peak_65429,MGD1360_peak_63098,CTRL_9_peak_51350	0.995458	3.9e-05	0.024548	chr5	129000000	129000000	promoter-TSS (NR_125748)	-46	NR_125748	104000000	Hs.628635	NR_125748	ENSG00000249421	ADAMTS19-AS1	-	ADAMTS19 antisense RNA 1	ncRNA
CTRL_11_peak_14327,CTRL_13_peak_20571,MGD1191_peak_17735,CTRL_5_peak_11122,CTRL_1_peak_13429,CTRL_4_peak_13389,MGD1551_peak_12421,MGD1135_peak_15533,MGD1618_peak_14818,CTRL_9_peak_10456,CTRL_3_peak_15054,CTRL_2_peak_8524,MGD1360_peak_12818,MGD1149_peak_16075,MGD1105_peak_5746	-0.99511	1.46e-06	0.003359	chr11	8838033	8839107	intron (NM_005418, intron 3 of 22)	-27235	NM_139157	6764	Hs.117715	NM_005418	ENSG00000166444	ST5	DENND2B|HTS1|p126	suppression of tumorigenicity 5	protein-coding
CTRL_13_peak_126754,CTRL_4_peak_80227,MGD1360_peak_77147,MGD1191_peak_107894,CTRL_2_peak_51124,CTRL_9_peak_62788,CTRL_3_peak_91532,MGD1551_peak_74438,CTRL_1_peak_79805,MGD1618_peak_90003,CTRL_11_peak_86491	-0.99339	6.5e-05	0.033654	chr8	120000000	120000000	intron (NM_003184, intron 25 of 25)	-66197	NM_001330600	5168	Hs.190977	NM_006209	ENSG00000136960	ENPP2	ATX|ATX-X|AUTOTAXIN|LysoPLD|NPP2|PD-IALPHA|PDNP2	ectonucleotide pyrophosphatase/phosphodiesterase 2	protein-coding
CTRL_3_peak_63671,CTRL_11_peak_60804,CTRL_13_peak_87904,CTRL_5_peak_47045,CTRL_4_peak_56899	-0.99225	9.9e-05	0.043515	chr3	139000000	139000000	intron (NM_006219, intron 4 of 23)	-37243	NM_001256045	5291	Hs.239818	NM_006219	ENSG00000051382	PIK3CB	P110BETA|PI3K|PI3KBETA|PIK3C1	phosphatidylinositol-4,5-bisphosphate 3-kinase catalytic subunit beta	protein-coding
CTRL_11_peak_66743,MGD1191_peak_83462,MGD1135_peak_71036,MGD1149_peak_75681,MGD1618_peak_69505,CTRL_2_peak_39676,CTRL_9_peak_48558,CTRL_13_peak_97011,MGD1360_peak_59339,CTRL_5_peak_51298,MGD1105_peak_26681	0.991102	0.000109	0.044938	chr4	167000000	167000000	intron (NM_001040159, intron 1 of 10)	204	NM_001204353	50859	Hs.481133	NM_016950	ENSG00000196104	SPOCK3	HSAJ1454|TES-3|TICN3	SPARC (osteonectin), cwcv and kazal like domains proteoglycan 3	protein-coding
CTRL_9_peak_36908,CTRL_11_peak_50439,CTRL_13_peak_72372,CTRL_3_peak_52699,CTRL_1_peak_47089	-0.98812	4.71e-05	0.027515	chr2	227000000	227000000	intron (NM_001349069, intron 7 of 8)	74714	NM_001167608	84236	Hs.471514	NM_032276	ENSG00000144468	RHBDD1	RHBDL4|RRP4	rhomboid domain containing 1	protein-coding
CTRL_13_peak_23048,CTRL_1_peak_15090,CTRL_11_peak_16192	-0.98719	6.13e-05	0.032637	chr11	66965095	66965615	Intergenic	-6972	NM_000920	5091	Hs.89890	NM_000920	ENSG00000173599	PC	PCB	pyruvate carboxylase	protein-coding
CTRL_4_peak_31711,CTRL_5_peak_26219,CTRL_2_peak_20276,CTRL_11_peak_34025,CTRL_1_peak_31641,CTRL_3_peak_35757,MGD1551_peak_29383,CTRL_13_peak_49269,CTRL_9_peak_24767,MGD1191_peak_41910,MGD1094_peak_19016,MGD1618_peak_35398,MGD1135_peak_36158,MGD1105_peak_13486,MGD1149_peak_38304	-0.97966	2.1e-06	0.004383	chr16	85198381	85199595	Intergenic	-8808	NR_162142	113000000		NR_162142		MIR12128	-	microRNA 12128	ncRNA
CTRL_9_peak_45187,CTRL_11_peak_61806,CTRL_4_peak_57808,CTRL_5_peak_47773,MGD1149_peak_69746,CTRL_3_peak_64802,CTRL_1_peak_57779,MGD1551_peak_53477,CTRL_13_peak_89529,MGD1135_peak_66035,MGD1105_peak_24850	-0.97125	4.2e-05	0.025669	chr3	172000000	172000000	intron (NM_001135095, intron 1 of 25)	21342	NM_001135095	64778	Hs.744888	NM_022763	ENSG00000075420	FNDC3B	FAD104|PRO4979|YVTM2421	fibronectin type III domain containing 3B	protein-coding
CTRL_2_peak_4506,CTRL_1_peak_7111,CTRL_13_peak_10851,MGD1618_peak_7801,CTRL_4_peak_7037,CTRL_11_peak_7599,MGD1191_peak_9412,MGD1360_peak_6850,MGD1135_peak_8215,MGD1551_peak_6572,CTRL_9_peak_5552,CTRL_5_peak_5917,MGD1149_peak_8541,CTRL_3_peak_7801	-0.97036	2.1e-05	0.016932	chr1	205000000	205000000	intron (NM_201630, intron 1 of 1)	47952	NM_201630	10446	Hs.26312	NM_006338	ENSG00000170382	LRRN2	FIGLER7|GAC1|LRANK1|LRRN5	leucine rich repeat neuronal 2	protein-coding
CTRL_13_peak_19854,CTRL_5_peak_10688,CTRL_9_peak_10062,CTRL_11_peak_13776,MGD1618_peak_14249,CTRL_4_peak_12845,MGD1360_peak_12388,CTRL_2_peak_8189,CTRL_3_peak_14534,CTRL_1_peak_12911,MGD1135_peak_14901,MGD1191_peak_16969,MGD1551_peak_11960,CTRL_13_peak_19855,MGD1094_peak_7606,MGD1105_peak_5523,MGD1149_peak_15452	-0.96971	2.81e-05	0.020077	chr10	128000000	128000000	intron (NM_001316676, intron 2 of 21)	-9978	NM_001316677	5791	Hs.127022	NM_006504	ENSG00000132334	PTPRE	HPTPE|PTPE|R-PTP-EPSILON	protein tyrosine phosphatase receptor type E	protein-coding
CTRL_11_peak_17710,CTRL_9_peak_12912,CTRL_13_peak_25331,CTRL_5_peak_13736,CTRL_4_peak_16449	-0.96901	3.06e-05	0.020864	chr11	114000000	114000000	Intergenic	-4271	NM_006169	4837	Hs.503911	NM_006169	ENSG00000166741	NNMT	-	nicotinamide N-methyltransferase	protein-coding
CTRL_11_peak_65275,CTRL_13_peak_94760,CTRL_5_peak_50301,CTRL_4_peak_60918,MGD1149_peak_73792,MGD1191_peak_81734,MGD1360_peak_58020,CTRL_3_peak_68463,MGD1551_peak_56381	-0.96746	7.96e-05	0.037999	chr4	109000000	109000000	intron (NM_198721, intron 3 of 36)	234644	NM_032518	84570	Hs.658842	NM_032518	ENSG00000188517	COL25A1	AMY|CFEOM5|CLAC|CLAC-P|CLACP	collagen type XXV alpha 1 chain	protein-coding
CTRL_3_peak_37835,CTRL_13_peak_52051,CTRL_1_peak_33640,MGD1551_peak_31268,CTRL_5_peak_27901,CTRL_11_peak_36063,MGD1618_peak_37653,CTRL_9_peak_26337	-0.961	5.29e-07	0.001769	chr17	40549235	40550221	Intergenic	10666	NM_001301718	1236	Hs.370036	NM_001838	ENSG00000126353	CCR7	BLR2|CC-CKR-7|CCR-7|CD197|CDw197|CMKBR7|EBI1	C-C motif chemokine receptor 7	protein-coding
CTRL_5_peak_23512	-0.95959	7.7e-05	0.037351	chr15	80892288	80892783	intron (NM_001293304, intron 10 of 29)	-50462	NR_030393	693132		NR_030393	ENSG00000208003	MIR549A	MIR549|MIRN549|hsa-mir-549|hsa-mir-549a|mir-549a	microRNA 549a	ncRNA
CTRL_11_peak_65872,MGD1149_peak_74558,MGD1191_peak_82447,MGD1618_peak_68696,MGD1135_peak_70201,CTRL_5_peak_50708,CTRL_9_peak_47992,MGD1360_peak_58556,CTRL_3_peak_69127,CTRL_4_peak_61407,MGD1094_peak_36885,CTRL_13_peak_95677,CTRL_1_peak_61280,CTRL_2_peak_39206,MGD1551_peak_56844	0.95938	2.36e-06	0.004572	chr4	133000000	133000000	promoter-TSS (NM_020815)	290	NR_125885	102000000	Hs.649960	NR_125885	ENSG00000250241	LOC101927359	-	uncharacterized LOC101927359	ncRNA
CTRL_2_peak_3817,CTRL_4_peak_5916,MGD1149_peak_7121,CTRL_3_peak_6532,CTRL_13_peak_9071,MGD1191_peak_7945,CTRL_1_peak_6034,CTRL_5_peak_5029,CTRL_11_peak_6369,CTRL_9_peak_4669,MGD1551_peak_5560	-0.95765	0.000113	0.045402	chr1	169000000	169000000	Intergenic	-8711	NR_125956	102000000	Hs.563806	NR_125956	ENSG00000228697	LOC101928565	-	uncharacterized LOC101928565	ncRNA
CTRL_13_peak_100916,CTRL_11_peak_69281,CTRL_3_peak_72858,CTRL_4_peak_64383,CTRL_9_peak_50358,CTRL_2_peak_41147,CTRL_5_peak_53179,MGD1618_peak_72131,CTRL_1_peak_64244,MGD1551_peak_59663,MGD1360_peak_61790,MGD1135_peak_73540,MGD1149_peak_78553,MGD1191_peak_86622,MGD1094_peak_38748	-0.95253	1.19e-05	0.012172	chr5	74275003	74276375	Intergenic	32636	NR_105009	103000000	Hs.519391	NR_105009	ENSG00000248942	LINC01335	-	long intergenic non-protein coding RNA 1335	ncRNA
MGD1135_peak_62382,MGD1618_peak_61139,MGD1191_peak_73292,MGD1149_peak_65650,CTRL_1_peak_54644	0.947646	1.62e-05	0.014886	chr3	52028455	52029409	Intergenic	27639	NM_001947	1849	Hs.591664	NM_001947	ENSG00000164086	DUSP7	MKPX|PYST2	dual specificity phosphatase 7	protein-coding
CTRL_1_peak_76675,CTRL_13_peak_121494,CTRL_5_peak_63676,MGD1360_peak_74169,CTRL_11_peak_83118,CTRL_4_peak_77073,MGD1149_peak_94549,MGD1551_peak_71493,MGD1618_peak_86435,CTRL_3_peak_87835,MGD1135_peak_87843,MGD1191_peak_103756	-0.94618	5.1e-06	0.007437	chr7	152000000	152000000	intron (NM_170606, intron 1 of 58)	54677	NM_170606	58508	Hs.647120	NM_021230	ENSG00000055609	KMT2C	HALR|KLEFS2|MLL3	lysine methyltransferase 2C	protein-coding
CTRL_13_peak_40124,CTRL_11_peak_27516,CTRL_3_peak_29126,MGD1135_peak_29210,CTRL_5_peak_21136,CTRL_1_peak_25559,CTRL_9_peak_20006,CTRL_4_peak_25501,MGD1551_peak_23723,MGD1191_peak_33820,MGD1360_peak_24904,MGD1618_peak_28511,MGD1149_peak_31283	-0.94563	0.000129	0.048037	chr14	91919717	91920339	intron (NM_006329, intron 4 of 10)	27674	NM_006329	10516	Hs.332708	NM_006329	ENSG00000140092	FBLN5	ADCL2|ARCL1A|ARMD3|DANCE|EVEC|FIBL-5|HNARMD|UP50	fibulin 5	protein-coding
CTRL_13_peak_90472,CTRL_3_peak_65420,MGD1360_peak_55444,CTRL_11_peak_62447,MGD1149_peak_70478,CTRL_9_peak_45615,CTRL_5_peak_48213,CTRL_3_peak_65421,CTRL_13_peak_90473,MGD1551_peak_53958,CTRL_4_peak_58346,MGD1149_peak_70479	-0.94106	1.81e-05	0.015804	chr3	190000000	190000000	promoter-TSS (NM_001114979)	-786	NM_001114978	8626	Hs.137569	NM_003722	ENSG00000073282	TP63	AIS|B(p51A)|B(p51B)|EEC3|KET|LMS|NBP|OFC8|RHS|SHFM4|TP53CP|TP53L|TP73L|p40|p51|p53CP|p63|p73H|p73L	tumor protein p63	protein-coding
MGD1618_peak_92130,MGD1135_peak_93689,MGD1191_peak_110537,CTRL_5_peak_67881,MGD1149_peak_100914,MGD1551_peak_76341,CTRL_3_peak_93752,CTRL_11_peak_88622,CTRL_13_peak_129969,MGD1360_peak_79253,MGD1094_peak_49129,CTRL_4_peak_82202	0.940398	0.000111	0.045113	chr9	67804769	67805332	Intergenic	-54265	NM_032250	84210	Hs.632671	NM_032250	ENSG00000260691	ANKRD20A1	ANKRD20A	ankyrin repeat domain 20 family member A1	protein-coding
CTRL_13_peak_10812,CTRL_3_peak_7776,CTRL_1_peak_7079,MGD1191_peak_9379,CTRL_5_peak_5895,CTRL_11_peak_7575,MGD1135_peak_8179,CTRL_4_peak_7009,MGD1551_peak_6547,MGD1149_peak_8513,MGD1618_peak_7772,CTRL_2_peak_4489	-0.93414	9.97e-05	0.043515	chr1	204000000	204000000	intron (NM_014935, intron 9 of 22)	-40307	NM_198447	127845	Hs.532401	NM_198447	ENSG00000174567	GOLT1A	CGI-141|GOT1|HMFN1187|YMR292W|hGOT1b	golgi transport 1A	protein-coding
CTRL_4_peak_58562,CTRL_3_peak_65658,MGD1135_peak_66888,CTRL_13_peak_90786,CTRL_5_peak_48381,MGD1360_peak_55648,MGD1618_peak_65586,CTRL_1_peak_58523,MGD1149_peak_70716,CTRL_11_peak_62668,MGD1191_peak_78418,CTRL_9_peak_45775,MGD1551_peak_54131,CTRL_2_peak_37383	-0.93217	5.23e-05	0.029426	chr3	195000000	195000000	Intergenic	-8025	NM_012287	23527	Hs.593373	NM_012287	ENSG00000114331	ACAP2	CENTB2|CNT-B2	ArfGAP with coiled-coil, ankyrin repeat and PH domains 2	protein-coding
CTRL_11_peak_76793,CTRL_3_peak_80851,CTRL_13_peak_111749,CTRL_9_peak_55795,CTRL_1_peak_70864,CTRL_4_peak_71143,MGD1191_peak_95629,MGD1135_peak_81183,MGD1618_peak_79864,MGD1149_peak_87080,CTRL_2_peak_45419,MGD1551_peak_65986	-0.92573	9.79e-05	0.04328	chr6	125000000	125000000	promoter-TSS (NR_149043)	100	NR_149043	100000000	Hs.640031	NR_149043		LOC100126584	-	uncharacterized LOC100126584	ncRNA
MGD1191_peak_6975,MGD1149_peak_6279,MGD1135_peak_6077,MGD1360_peak_5072	0.924746	0.000101	0.043622	chr1	151000000	151000000	promoter-TSS (NM_003568)	-638	NM_003568	8416	Hs.3346	NM_003568	ENSG00000143412	ANXA9	ANX31	annexin A9	protein-coding
MGD1360_peak_79220,MGD1135_peak_93649,MGD1618_peak_92095,MGD1191_peak_110481,CTRL_3_peak_93726,CTRL_13_peak_129931,MGD1149_peak_100874,CTRL_1_peak_81750,MGD1094_peak_49112,CTRL_11_peak_88584,MGD1551_peak_76319	0.914963	9.05e-05	0.041335	chr9	64316351	64316808	Intergenic	-52815	NR_146419	110000000		NR_146419		ANKRD20A4-ANKRD20A20P	-	ANKRD20A4-ANKRD20A20P readthrough	ncRNA
CTRL_13_peak_12100,CTRL_9_peak_6184,CTRL_3_peak_8796,MGD1135_peak_9198,MGD1551_peak_7344,CTRL_5_peak_6613,CTRL_1_peak_7923,CTRL_2_peak_5005,CTRL_11_peak_8548,CTRL_4_peak_7893	-0.9071	3.11e-05	0.021038	chr1	226000000	226000000	intron (NM_001291163, intron 1 of 8)	3341	NM_001291163	2052	Hs.89649	NM_000120	ENSG00000143819	EPHX1	EPHX|EPOX|HYL1|MEH	epoxide hydrolase 1	protein-coding
CTRL_9_peak_18638,CTRL_1_peak_23854,CTRL_13_peak_37287,MGD1135_peak_27304,MGD1191_peak_31610,CTRL_2_peak_15301,MGD1551_peak_22123,CTRL_3_peak_27097,MGD1149_peak_29113,CTRL_4_peak_23755,MGD1618_peak_26545,MGD1105_peak_10276,CTRL_5_peak_19751,CTRL_11_peak_25639	-0.89726	6.59e-05	0.033808	chr14	31048138	31048997	intron (NM_001254728, intron 1 of 5)	21924	NM_001254728	11154	Hs.293411	NM_007077	ENSG00000100478	AP4S1	AP47B|CLA20|CLAPS4|CPSQ6|SPG52	adaptor related protein complex 4 subunit sigma 1	protein-coding
CTRL_5_peak_10681,CTRL_3_peak_14527,CTRL_11_peak_13772,MGD1618_peak_14242,CTRL_2_peak_8184,MGD1135_peak_14898,CTRL_4_peak_12840,CTRL_9_peak_10057,MGD1551_peak_11954,CTRL_1_peak_12905,MGD1149_peak_15449,MGD1191_peak_16963,CTRL_13_peak_19850	-0.89142	0.000112	0.045261	chr10	128000000	128000000	intron (NM_152311, intron 1 of 2)	3179	NM_152311	119467	Hs.242014	NM_152311	ENSG00000180745	CLRN3	TMEM12|USH3AL1	clarin 3	protein-coding
CTRL_4_peak_73894,CTRL_3_peak_84180,CTRL_13_peak_116219,MGD1551_peak_68454,MGD1191_peak_99281,CTRL_5_peak_60982,CTRL_11_peak_79753,MGD1618_peak_82917,CTRL_2_peak_47117	-0.89084	0.000111	0.045113	chr7	35198339	35198983	Intergenic	-12499	NR_002833	554236	Hs.594815	NR_002833		DPY19L2P1	-	DPY19L2 pseudogene 1	pseudo
CTRL_1_peak_60559,CTRL_13_peak_94265,CTRL_4_peak_60659,CTRL_11_peak_64962,MGD1360_peak_57736,CTRL_9_peak_47387,CTRL_3_peak_68116,MGD1551_peak_56137,MGD1618_peak_67851,MGD1135_peak_69371,CTRL_2_peak_38717,MGD1149_peak_73414,MGD1360_peak_57737,MGD1191_peak_81357	-0.88894	6.35e-05	0.033332	chr4	94560656	94562187	intron (NM_001011516, intron 3 of 9)	109479	NM_001256429	10611	Hs.480311	NM_006457	ENSG00000163110	PDLIM5	ENH|ENH1|L9|LIM	PDZ and LIM domain 5	protein-coding
CTRL_11_peak_53001,CTRL_1_peak_49566,CTRL_3_peak_55426,CTRL_13_peak_76198,CTRL_4_peak_49570,MGD1135_peak_56596,MGD1618_peak_55320,CTRL_5_peak_40975,CTRL_2_peak_31612,CTRL_9_peak_38720,MGD1551_peak_45851,MGD1094_peak_29828,MGD1191_peak_66271,MGD1149_peak_59646,MGD1105_peak_21245,MGD1360_peak_47004	-0.88844	1.25e-05	0.012538	chr20	49559246	49560109	intron (NM_000961, intron 1 of 9)	8460	NM_000961	5740	Hs.302085	NM_000961	ENSG00000124212	PTGIS	CYP8|CYP8A1|PGIS|PTGI	prostaglandin I2 synthase	protein-coding
CTRL_3_peak_87298,CTRL_13_peak_120740,MGD1360_peak_73720,CTRL_11_peak_82594,CTRL_4_peak_76558,MGD1618_peak_85919,MGD1135_peak_87271,CTRL_9_peak_59992,CTRL_5_peak_63269,CTRL_2_peak_48835,MGD1551_peak_71067,MGD1094_peak_45679,MGD1105_peak_32786,CTRL_1_peak_76177,MGD1191_peak_103056,MGD1149_peak_93955	-0.88759	7.16e-06	0.008686	chr7	135000000	135000000	5' UTR (NM_018295, exon 1 of 2)	110	NM_018295	55281	Hs.521213	NM_018295	ENSG00000146859	TMEM140	-	transmembrane protein 140	protein-coding
CTRL_13_peak_56434,CTRL_4_peak_36674,CTRL_3_peak_41123,MGD1191_peak_48698,MGD1618_peak_40933,CTRL_1_peak_36653,CTRL_11_peak_39178,CTRL_9_peak_28687	-0.88705	9.56e-05	0.042867	chr18	36770274	36770955	intron (NM_001281740, intron 28 of 28)	58388	NM_001330572	25941	Hs.436636	NM_015476	ENSG00000134779	TPGS2	C18orf10|HMFN0601|L17|PGs2	tubulin polyglutamylase complex subunit 2	protein-coding
CTRL_4_peak_47858,CTRL_11_peak_51200,CTRL_3_peak_53539,MGD1191_peak_64003,MGD1618_peak_53406,CTRL_5_peak_39627,CTRL_9_peak_37516,CTRL_13_peak_73459,CTRL_2_peak_30567,MGD1149_peak_57717,CTRL_1_peak_47873,MGD1551_peak_44265,MGD1135_peak_54577	-0.88671	6.53e-05	0.033654	chr20	973697	974397	intron (NM_001029871, intron 1 of 4)	28264	NM_001040007	343637	Hs.444980	NM_001029871	ENSG00000101282	RSPO4	C20orf182|CRISTIN4	R-spondin 4	protein-coding
CTRL_3_peak_30309,CTRL_1_peak_26633,CTRL_13_peak_41777,CTRL_4_peak_26617,MGD1191_peak_35242,MGD1551_peak_24708,MGD1135_peak_30460,CTRL_5_peak_22026,CTRL_11_peak_28642,MGD1360_peak_25858,CTRL_9_peak_20818,CTRL_2_peak_17080,MGD1149_peak_32520,MGD1618_peak_29760	-0.8856	4.2e-05	0.025669	chr15	39465764	39467004	Intergenic	-114695	NM_003246	7057	Hs.164226	NM_003246	ENSG00000137801	THBS1	THBS|THBS-1|TSP|TSP-1|TSP1	thrombospondin 1	protein-coding
CTRL_13_peak_76472,CTRL_11_peak_53204,CTRL_1_peak_49768,CTRL_4_peak_49771,CTRL_3_peak_55653,MGD1360_peak_47175,MGD1105_peak_21325,MGD1135_peak_56809	-0.88508	9.36e-05	0.04225	chr20	52432306	52433838	Intergenic	-187766	NR_110038	102000000	Hs.434465	NR_110038	ENSG00000234948	LINC01524	-	long intergenic non-protein coding RNA 1524	ncRNA
MGD1618_peak_98,MGD1135_peak_98,MGD1191_peak_120,MGD1149_peak_95,CTRL_1_peak_96,CTRL_5_peak_68,CTRL_3_peak_82,CTRL_13_peak_111,CTRL_4_peak_90,MGD1360_peak_72,CTRL_9_peak_66,CTRL_2_peak_56	0.883795	0.000108	0.044526	chr1	1461791	1463001	intron (NM_001039211, intron 10 of 11)	-9369	NM_031921	83858	Hs.729021	NM_031921	ENSG00000160072	ATAD3B	AAA-TOB3|TOB3	ATPase family AAA domain containing 3B	protein-coding
CTRL_4_peak_17024,MGD1551_peak_15836,CTRL_13_peak_26163,CTRL_11_peak_18296,CTRL_3_peak_19159,MGD1360_peak_16340,MGD1191_peak_22676,MGD1135_peak_19715,CTRL_1_peak_17076,MGD1618_peak_18908,CTRL_5_peak_14208,MGD1149_peak_20630,CTRL_9_peak_13361,CTRL_2_peak_10915	-0.87918	3.26e-05	0.021767	chr11	128000000	128000000	Intergenic	90607	NR_146647	105000000	Hs.591937	NR_146647	ENSG00000272575	LINC02098	-	long intergenic non-protein coding RNA 2098	ncRNA
MGD1360_peak_14972,CTRL_3_peak_17505,MGD1149_peak_18876,CTRL_13_peak_23943,MGD1135_peak_18163,CTRL_11_peak_16825,MGD1618_peak_17368,MGD1551_peak_14538,CTRL_5_peak_13048,MGD1094_peak_9494,CTRL_1_peak_15693,CTRL_4_peak_15642,MGD1191_peak_20854,CTRL_9_peak_12266,CTRL_2_peak_10054	-0.87692	1.12e-06	0.002781	chr11	82995514	82996671	intron (NM_001286059, intron 2 of 4)	38182	NM_001286059	27314	Hs.40758	NM_014488	ENSG00000137502	RAB30	-	RAB30, member RAS oncogene family	protein-coding
CTRL_11_peak_8174,CTRL_4_peak_7540,CTRL_13_peak_11575,MGD1135_peak_8810,CTRL_5_peak_6335,CTRL_9_peak_5930,MGD1360_peak_7329,CTRL_3_peak_8371,MGD1551_peak_7018,MGD1618_peak_8356,CTRL_1_peak_7579,MGD1094_peak_4557,MGD1191_peak_10041,MGD1149_peak_9145,CTRL_2_peak_4791	-0.87613	3.05e-06	0.005149	chr1	216000000	216000000	intron (NM_206933, intron 69 of 71)	69509	NM_016121	51133	Hs.335139	NM_016121	ENSG00000136636	KCTD3	NY-REN-45	potassium channel tetramerization domain containing 3	protein-coding
MGD1094_peak_30723,CTRL_13_peak_78164,CTRL_3_peak_56745,CTRL_11_peak_54192,CTRL_2_peak_32427,CTRL_9_peak_39618,CTRL_5_peak_41950,MGD1618_peak_56706,MGD1149_peak_61077,CTRL_4_peak_50730,CTRL_1_peak_50746,MGD1191_peak_67960,MGD1360_peak_48223,MGD1551_peak_46976,MGD1135_peak_57917,MGD1105_peak_21827	-0.87065	2.54e-05	0.019027	chr21	34187712	34188662	intron (NR_027266, intron 1 of 1)	7510	NR_027267	114036	Hs.720230	NM_153751	ENSG00000227456	LINC00310	C21orf82|NCRNA00310	long intergenic non-protein coding RNA 310	ncRNA
CTRL_11_peak_30503,CTRL_9_peak_22216,CTRL_5_peak_23497,CTRL_3_peak_32230,CTRL_4_peak_28367,MGD1618_peak_31688,MGD1360_peak_27444,CTRL_1_peak_28394,CTRL_13_peak_44451,MGD1135_peak_32424,MGD1191_peak_37565,CTRL_2_peak_18220,MGD1551_peak_26340,MGD1149_peak_34547,MGD1094_peak_17164,MGD1105_peak_12091	-0.87064	2.42e-06	0.004572	chr15	80643145	80644241	Intergenic	-51617	NM_021214	58489	Hs.459072	NM_021214	ENSG00000136379	ABHD17C	FAM108C1	abhydrolase domain containing 17C	protein-coding
CTRL_11_peak_56990,CTRL_9_peak_41779,CTRL_5_peak_44197,CTRL_13_peak_82116,MGD1149_peak_64144,MGD1360_peak_50676,CTRL_2_peak_34209,CTRL_1_peak_53448,MGD1551_peak_49460,CTRL_4_peak_53409,MGD1135_peak_61031,MGD1618_peak_59843	-0.86925	1.63e-05	0.014939	chr3	15438739	15439814	3' UTR (NM_033083, exon 6 of 6)	11678	NM_033083	85403	Hs.716733	NM_033083	ENSG00000144597	EAF1	-	ELL associated factor 1	protein-coding
MGD1135_peak_51402,CTRL_3_peak_50347,MGD1191_peak_60275,MGD1149_peak_54169,MGD1191_peak_60276,MGD1149_peak_54170	0.868453	0.000106	0.04408	chr2	162000000	162000000	intron (NM_001354451, intron 1 of 25)	812	NM_001354451	57282	Hs.333958	NM_022058	ENSG00000144290	SLC4A10	NBCn2|NCBE	solute carrier family 4 member 10	protein-coding
CTRL_11_peak_54481,CTRL_5_peak_42146,CTRL_3_peak_57035,CTRL_2_peak_32584,MGD1618_peak_56989,CTRL_4_peak_50973,MGD1551_peak_47203,MGD1360_peak_48470,CTRL_13_peak_78564,CTRL_1_peak_51001,MGD1191_peak_68285,MGD1149_peak_61377,CTRL_9_peak_39829,MGD1135_peak_58200,MGD1105_peak_21921	-0.86593	2.36e-10	4.27e-06	chr21	38958922	38959857	Intergenic	18385	NR_109962	102000000	Hs.385528	NR_109962	ENSG00000232837	LINC01700	-	long intergenic non-protein coding RNA 1700	ncRNA
CTRL_13_peak_80437,MGD1135_peak_59576,CTRL_4_peak_52211,CTRL_3_peak_58326,MGD1360_peak_49639,MGD1191_peak_70084,MGD1551_peak_48366,CTRL_11_peak_55755,MGD1149_peak_62756,CTRL_1_peak_52253,MGD1618_peak_58473,CTRL_5_peak_43195,CTRL_9_peak_40821,CTRL_2_peak_33444,CTRL_13_peak_80438,MGD1618_peak_58474,MGD1191_peak_70085,MGD1360_peak_49640	-0.86452	4.7e-06	0.007133	chr22	36419218	36420735	Intergenic	-31909	NM_002473	4627	Hs.474751	NM_002473	ENSG00000100345	MYH9	BDPLT6|DFNA17|EPSTS|FTNS|MATINS|MHA|NMHC-II-A|NMMHC-IIA|NMMHCA	myosin heavy chain 9	protein-coding
CTRL_4_peak_27077,CTRL_13_peak_42487,CTRL_11_peak_29130,CTRL_5_peak_22417,CTRL_9_peak_21201,CTRL_1_peak_27073,MGD1149_peak_33046,MGD1551_peak_25140,MGD1191_peak_35828,MGD1618_peak_30237,CTRL_3_peak_30823,MGD1135_peak_30952,MGD1360_peak_26304,CTRL_2_peak_17400	-0.86203	6.33e-05	0.033332	chr15	51309861	51310570	intron (NM_000103, intron 1 of 9)	-3819	NR_107012	102000000		NR_107012	ENSG00000278098	MIR7973-1	hsa-mir-7973-1	microRNA 7973-1	ncRNA
CTRL_4_peak_62919,CTRL_11_peak_67637,MGD1618_peak_70387,CTRL_5_peak_51944,MGD1135_peak_71881,CTRL_3_peak_71003,CTRL_13_peak_98133,MGD1149_peak_76694,CTRL_9_peak_49155,MGD1191_peak_84580,CTRL_1_peak_62698,CTRL_2_peak_40127,MGD1105_peak_26999,MGD1551_peak_58235,MGD1360_peak_60110	-0.86137	7.3e-06	0.008705	chr5	10607319	10608418	intron (NM_001164440, intron 1 of 3)	43798	NM_001164440	651746	Hs.26039	NM_001164440	ENSG00000164236	ANKRD33B	-	ankyrin repeat domain 33B	protein-coding
MGD1618_peak_73191,CTRL_3_peak_74074,MGD1094_peak_39242,MGD1135_peak_74601,MGD1360_peak_62788,CTRL_4_peak_65336,CTRL_11_peak_70419,MGD1149_peak_79895,CTRL_13_peak_102577,MGD1191_peak_87867,CTRL_5_peak_53949	0.853992	2.03e-05	0.016702	chr5	118000000	118000000	Intergenic	43935	NR_104609	101000000	Hs.369776	NR_104609	ENSG00000250427	LINC02148	HNCAT21	long intergenic non-protein coding RNA 2148	ncRNA
MGD1149_peak_76998,CTRL_11_peak_67884,MGD1135_peak_72157,MGD1149_peak_76999,CTRL_13_peak_98479	0.853616	2.11e-05	0.016932	chr5	24161636	24163413	intron (NR_131245, intron 4 of 4)	211176	NR_131245	439936	Hs.638078	NR_131245	ENSG00000248874	C5orf17	-	chromosome 5 open reading frame 17 (putative)	ncRNA
CTRL_11_peak_69762,CTRL_13_peak_101588,CTRL_4_peak_64785,CTRL_5_peak_53514,MGD1135_peak_73974,CTRL_3_peak_73351,CTRL_1_peak_64622,MGD1191_peak_87091,MGD1149_peak_79091,MGD1360_peak_62206	-0.84395	7.37e-05	0.036221	chr5	91338686	91340195	Intergenic	-25038	NR_103549	101000000	Hs.628363	NR_103548	ENSG00000248323	LUCAT1	SCAL1|SCAT5	lung cancer associated transcript 1	ncRNA
CTRL_13_peak_18543,CTRL_4_peak_11976,CTRL_5_peak_9996,MGD1149_peak_14463,CTRL_9_peak_9405,CTRL_3_peak_13552,CTRL_1_peak_12080,CTRL_2_peak_7665,CTRL_11_peak_12917,MGD1551_peak_11161,MGD1191_peak_15836,MGD1618_peak_13343,MGD1135_peak_13883,MGD1360_peak_11622	-0.8433	9.22e-05	0.041873	chr10	103000000	103000000	intron (NM_004311, intron 3 of 5)	22769	NM_004311	403	Hs.182215	NM_004311	ENSG00000138175	ARL3	ARFL3|JBTS35|RP83	ADP ribosylation factor like GTPase 3	protein-coding
CTRL_13_peak_124801,CTRL_3_peak_90204,CTRL_4_peak_79135,CTRL_11_peak_85320,MGD1135_peak_90183,MGD1618_peak_88813,CTRL_1_peak_78729,MGD1551_peak_73418,CTRL_5_peak_65372,MGD1360_peak_76112,MGD1191_peak_106488,CTRL_2_peak_50451,CTRL_9_peak_61992,MGD1149_peak_97042,MGD1105_peak_33760,MGD1094_peak_47196	-0.8429	7.9e-05	0.037924	chr8	79499365	79500971	Intergenic	-110949	NM_007029	11075	Hs.521651	NM_007029	ENSG00000104435	STMN2	SCG10|SCGN10	stathmin 2	protein-coding
CTRL_3_peak_15001,CTRL_2_peak_8484,CTRL_13_peak_20491,CTRL_5_peak_11075	-0.84014	7.44e-06	0.008792	chr11	7579364	7579793	intron (NM_001351860, intron 1 of 21)	1687	NM_001351860	8495	Hs.655714	NM_003621	ENSG00000166387	PPFIBP2	Cclp1	PPFIA binding protein 2	protein-coding
MGD1551_peak_5717,CTRL_4_peak_6084,MGD1191_peak_8158,CTRL_1_peak_6206,CTRL_13_peak_9349,CTRL_3_peak_6738,MGD1135_peak_7141,CTRL_5_peak_5173,CTRL_2_peak_3929,CTRL_9_peak_4809,CTRL_11_peak_6547	-0.83891	3.42e-05	0.02259	chr1	173000000	173000000	Intergenic	117026	NM_000639	356	Hs.2007	NM_000639	ENSG00000117560	FASLG	ALPS1B|APT1LG1|APTL|CD178|CD95-L|CD95L|FASL|TNFSF6|TNLG1A	Fas ligand	protein-coding
CTRL_13_peak_54853,CTRL_3_peak_39936,MGD1149_peak_42716,CTRL_1_peak_35630,CTRL_9_peak_27876,CTRL_11_peak_38110,CTRL_2_peak_22791,CTRL_5_peak_29529,MGD1191_peak_47344	-0.83793	6.78e-06	0.00856	chr17	81326851	81327497	Intergenic	-17926	NR_038080	284185	Hs.631762	NM_178519		LINC00482	C17orf55	long intergenic non-protein coding RNA 482	ncRNA
CTRL_11_peak_44815,CTRL_1_peak_42110,CTRL_4_peak_41983,CTRL_13_peak_64327,CTRL_3_peak_46862,MGD1135_peak_47980,MGD1149_peak_50364,MGD1618_peak_46971,MGD1551_peak_39028,CTRL_9_peak_32954,CTRL_5_peak_34941,MGD1360_peak_39844	-0.83453	7.76e-05	0.037538	chr2	46134183	46135171	intron (NM_005400, intron 11 of 14)	-162730	NM_001430	2034	Hs.468410	NM_001430	ENSG00000116016	EPAS1	ECYT4|HIF2A|HLF|MOP2|PASD2|bHLHe73	endothelial PAS domain protein 1	protein-coding
CTRL_11_peak_33864,MGD1135_peak_35979,CTRL_3_peak_35598,CTRL_4_peak_31553,MGD1094_peak_18928,CTRL_13_peak_49075,MGD1360_peak_30198,MGD1551_peak_29245,CTRL_5_peak_26091,MGD1191_peak_41713,CTRL_1_peak_31493,MGD1618_peak_35239,MGD1149_peak_38126,CTRL_2_peak_20184,CTRL_9_peak_24648,MGD1105_peak_13430	-0.83313	0.000125	0.047709	chr16	82061999	82063645	intron (NM_002153, intron 1 of 4)	27569	NM_002153	3294	Hs.162795	NM_002153	ENSG00000086696	HSD17B2	EDH17B2|HSD17|SDR9C2	hydroxysteroid 17-beta dehydrogenase 2	protein-coding
MGD1135_peak_60937,MGD1618_peak_59774,MGD1191_peak_71659,CTRL_13_peak_82019,CTRL_11_peak_56922,MGD1551_peak_49404,CTRL_9_peak_41732,CTRL_4_peak_53344,CTRL_3_peak_59478,MGD1149_peak_64075,CTRL_5_peak_44148,MGD1360_peak_50627,CTRL_1_peak_53388,CTRL_2_peak_34173,MGD1094_peak_32459	-0.83276	0.000111	0.045113	chr3	14253148	14253949	Intergenic	74731	NM_014463	27258	Hs.111632	NM_014463	ENSG00000170860	LSM3	SMX4|USS2|YLR438C	LSM3 homolog, U6 small nuclear RNA and mRNA degradation associated	protein-coding
CTRL_11_peak_76675,CTRL_13_peak_111502,CTRL_1_peak_70760,CTRL_9_peak_55710,MGD1191_peak_95476,CTRL_3_peak_80696,CTRL_4_peak_71018,CTRL_5_peak_58696	-0.83194	0.000114	0.045402	chr6	119000000	119000000	intron (NM_001178035, intron 1 of 13)	-8428	NM_206921	387119	Hs.656959	NM_206921	ENSG00000111860	CEP85L	C6orf204|NY-BR-15|bA57K17.2	centrosomal protein 85 like	protein-coding
CTRL_4_peak_43655,CTRL_1_peak_43766,CTRL_5_peak_36308,MGD1149_peak_52410,CTRL_11_peak_46656,MGD1551_peak_40576,CTRL_13_peak_66865,CTRL_3_peak_48703,MGD1191_peak_58437,MGD1618_peak_48796,CTRL_2_peak_28074,CTRL_9_peak_34248,MGD1135_peak_49844,MGD1105_peak_18948	-0.82831	0.000124	0.047244	chr2	106000000	106000000	intron (NM_003581, intron 1 of 4)	-39412	NM_001004720	8440	Hs.529244	NM_003581	ENSG00000071051	NCK2	GRB4|NCKbeta	NCK adaptor protein 2	protein-coding
CTRL_11_peak_88823,CTRL_13_peak_130273,CTRL_4_peak_82401	-0.82727	0.000103	0.043647	chr9	74784509	74784906	intron (NM_017662, intron 21 of 38)	102640	NM_001177311	140803	Hs.272225	NM_017662	ENSG00000119121	TRPM6	CHAK2|HMGX|HOMG|HOMG1|HSH	transient receptor potential cation channel subfamily M member 6	protein-coding
CTRL_9_peak_20252,CTRL_4_peak_25888,CTRL_11_peak_27855,CTRL_13_peak_40689,CTRL_1_peak_25923,CTRL_5_peak_21418,CTRL_3_peak_29534,MGD1135_peak_29655,MGD1551_peak_24052,MGD1149_peak_31699,MGD1191_peak_34254,MGD1360_peak_25200,MGD1618_peak_28901,CTRL_2_peak_16600	-0.82674	7.97e-05	0.037999	chr14	101000000	101000000	Intergenic	33752	NR_135240	101000000	Hs.123543	NR_135240	ENSG00000259082	LINC02314	-	long intergenic non-protein coding RNA 2314	ncRNA
MGD1618_peak_11651,MGD1135_peak_12137,MGD1191_peak_13816,CTRL_13_peak_16184,MGD1149_peak_12650,CTRL_11_peak_11222,MGD1360_peak_10167	0.823195	0.000103	0.043647	chr10	59674152	59674868	intron (NM_194298, intron 2 of 5)	35381	NM_001323980	220963	Hs.499709	NM_194298	ENSG00000165449	SLC16A9	C10orf36|MCT9	solute carrier family 16 member 9	protein-coding
CTRL_4_peak_46095,CTRL_5_peak_38195,CTRL_3_peak_51578,CTRL_9_peak_36147,CTRL_11_peak_49334,CTRL_13_peak_70821,MGD1618_peak_51412,MGD1551_peak_42692,MGD1135_peak_52517,CTRL_1_peak_46119,MGD1191_peak_61610,MGD1149_peak_55568	-0.81954	3.06e-05	0.020864	chr2	200000000	200000000	Intergenic	-82532	NM_015535	26010	Hs.120323	NM_015535	ENSG00000196141	SPATS2L	DNAPTP6|SGNP	spermatogenesis associated serine rich 2 like	protein-coding
CTRL_11_peak_24608,MGD1135_peak_26265,MGD1149_peak_27894,CTRL_1_peak_22919,MGD1191_peak_30281,CTRL_13_peak_35729,MGD1360_peak_22202,CTRL_3_peak_25980,MGD1618_peak_25446,MGD1551_peak_21212,CTRL_5_peak_18945,CTRL_9_peak_17882,CTRL_4_peak_22784,MGD1105_peak_9823,MGD1094_peak_13880,CTRL_2_peak_14656,MGD1149_peak_27895,CTRL_5_peak_18946,CTRL_13_peak_35730	0.81951	2.93e-07	0.001189	chr13	87670935	87673233	promoter-TSS (NM_015567)	-531	NM_015567	26050	Hs.591208	NM_015567	ENSG00000165300	SLITRK5	LRRC11|bA364G4.2	SLIT and NTRK like family member 5	protein-coding
MGD1618_peak_59336,MGD1135_peak_60497,MGD1191_peak_71187,MGD1149_peak_63622	0.817451	8.93e-05	0.040899	chr3	2097805	2099568	promoter-TSS (NM_001350095)	-117	NM_001350095	152330	Hs.298705	NM_175607	ENSG00000144619	CNTN4	AXCAM|BIG-2	contactin 4	protein-coding
CTRL_3_peak_18069,CTRL_11_peak_17352,MGD1360_peak_15438,MGD1135_peak_18680,CTRL_5_peak_13435,CTRL_4_peak_16089,MGD1618_peak_17899,CTRL_13_peak_24715,CTRL_9_peak_12644,MGD1149_peak_19541,CTRL_1_peak_16156,MGD1191_peak_21488,MGD1551_peak_14964,MGD1094_peak_9736,MGD1105_peak_6942,CTRL_2_peak_10345	-0.81431	2.43e-07	0.001056	chr11	103000000	103000000	Intergenic	-16215	NM_002427	4322	Hs.2936	NM_002427	ENSG00000137745	MMP13	CLG3|MANDP1|MDST|MMP-13	matrix metallopeptidase 13	protein-coding
CTRL_11_peak_26112,CTRL_13_peak_38014,CTRL_2_peak_15579,MGD1618_peak_27015,MGD1191_peak_32142,CTRL_3_peak_27604,CTRL_4_peak_24165,MGD1360_peak_23623,CTRL_5_peak_20073,MGD1149_peak_29674,CTRL_9_peak_18975,MGD1135_peak_27766,MGD1551_peak_22513,CTRL_1_peak_24272,MGD1105_peak_10463	-0.81253	9.83e-06	0.010738	chr14	52124717	52125915	Intergenic	-56257	NM_007361	22795	Hs.369840	NM_007361	ENSG00000087303	NID2	NID-2	nidogen 2	protein-coding
CTRL_13_peak_21617	-0.80569	0.000137	0.049764	chr11	32032602	32032938	Intergenic	8548	NR_120527	101000000	Hs.446169	NR_120526	ENSG00000254584	LOC100506675	-	uncharacterized LOC100506675	ncRNA
CTRL_11_peak_44778,CTRL_5_peak_34910,CTRL_9_peak_32924,CTRL_5_peak_34911,CTRL_3_peak_46821,CTRL_13_peak_64279,CTRL_4_peak_41949,MGD1094_peak_25578,MGD1135_peak_47941,MGD1551_peak_38992,MGD1618_peak_46927,CTRL_1_peak_42074,CTRL_2_peak_26982,MGD1191_peak_56156	-0.80258	2.21e-06	0.004448	chr2	45745752	45747403	intron (NM_005400, intron 1 of 14)	94902	NM_005400	5581	Hs.580351	NM_005400	ENSG00000171132	PRKCE	PKCE|nPKC-epsilon	protein kinase C epsilon	protein-coding
CTRL_11_peak_41168,CTRL_3_peak_43134,CTRL_4_peak_38539,CTRL_5_peak_31935,CTRL_13_peak_59156,CTRL_9_peak_30131,MGD1149_peak_46211,CTRL_1_peak_38491,MGD1360_peak_36460,MGD1618_peak_43038,CTRL_2_peak_24649,MGD1135_peak_43934,MGD1191_peak_51343,MGD1551_peak_35748,MGD1094_peak_23258	-0.80072	5.2e-05	0.029426	chr19	13491459	13492766	intron (NM_023035, intron 1 of 46)	14348	NM_001127221	773	Hs.501632	NM_000068	ENSG00000141837	CACNA1A	APCA|BI|CACNL1A4|CAV2.1|EA2|EIEE42|FHM|HPCA|MHP|MHP1|SCA6	calcium voltage-gated channel subunit alpha1 A	protein-coding
CTRL_11_peak_81241,CTRL_3_peak_85799,MGD1191_peak_101312,MGD1618_peak_84515,CTRL_1_peak_74919,CTRL_13_peak_118691,MGD1551_peak_69907,CTRL_4_peak_75276,CTRL_2_peak_48012,CTRL_9_peak_58964,CTRL_5_peak_62209,MGD1149_peak_92315	-0.7995	5.93e-05	0.03222	chr7	90725819	90727348	exon (NM_001287135, exon 3 of 15)	16767	NM_001287136	5218	Hs.258576	NM_012395	ENSG00000058091	CDK14	PFTAIRE1|PFTK1	cyclin dependent kinase 14	protein-coding
MGD1149_peak_96966,MGD1191_peak_106419,MGD1360_peak_76051,MGD1135_peak_90122,MGD1618_peak_88750,MGD1105_peak_33737,CTRL_13_peak_124684,CTRL_11_peak_85264	0.793505	2.09e-05	0.016932	chr8	74984250	74985211	5' UTR (NM_031461, exon 1 of 15)	225	NM_031461	83690	Hs.436542	NM_031461	ENSG00000121005	CRISPLD1	CRISP-10|CRISP10|LCRISP1	cysteine rich secretory protein LCCL domain containing 1	protein-coding
CTRL_4_peak_36820,CTRL_3_peak_41298,CTRL_11_peak_39320,CTRL_13_peak_56639,MGD1618_peak_41094,CTRL_9_peak_28780,MGD1135_peak_41868,MGD1551_peak_34139,MGD1094_peak_22259,CTRL_1_peak_36758,MGD1191_peak_48898,CTRL_5_peak_30496,MGD1149_peak_44129	-0.79329	8.44e-05	0.039634	chr18	45370233	45371349	intron (NM_001371319, intron 4 of 23)	136245	NR_110899	102000000	Hs.591058	NR_110899		SLC14A2-AS1	-	SLC14A2 antisense RNA 1	ncRNA
CTRL_9_peak_33995,CTRL_3_peak_48337,CTRL_11_peak_46297,CTRL_4_peak_43303,MGD1360_peak_41133,CTRL_13_peak_66379,MGD1618_peak_48436,MGD1135_peak_49479,MGD1094_peak_26435,CTRL_5_peak_36031,MGD1191_peak_57990,CTRL_1_peak_43449,MGD1149_peak_52043,MGD1551_peak_40266	-0.78195	1.09e-06	0.002781	chr2	96202290	96203297	intron (NM_020151, intron 1 of 7)	-5623	NR_046322	285033	Hs.58648	NM_001037228		STARD7-AS1	-	STARD7 antisense RNA 1	ncRNA
MGD1191_peak_60712,MGD1149_peak_54638,MGD1618_peak_50649,MGD1551_peak_42103,MGD1135_peak_51765,CTRL_1_peak_45436,CTRL_4_peak_45426,CTRL_11_peak_48517,MGD1360_peak_43042,MGD1094_peak_27454,CTRL_13_peak_69610,CTRL_9_peak_35602,CTRL_3_peak_50724,CTRL_5_peak_37651,MGD1618_peak_50650,CTRL_1_peak_45437,MGD1105_peak_19624,MGD1551_peak_42104,MGD1191_peak_60713,CTRL_2_peak_29108,MGD1149_peak_54639	0.777166	7.34e-05	0.036158	chr2	174000000	174000000	intron (NM_001145250, intron 1 of 1)	475	NM_001145250	100000000		NM_001145250	ENSG00000217236	SP9	ZNF990	Sp9 transcription factor	protein-coding
CTRL_4_peak_36668,CTRL_13_peak_56427,CTRL_11_peak_39172,MGD1551_peak_34018,CTRL_3_peak_41116,MGD1149_peak_43929,MGD1360_peak_34801,MGD1191_peak_48692,CTRL_2_peak_23473,CTRL_1_peak_36648,MGD1618_peak_40927,MGD1135_peak_41721,CTRL_5_peak_30373	-0.77154	0.000137	0.049764	chr18	36702257	36703360	intron (NM_001281740, intron 17 of 28)	-39390	NR_132982	105000000		NR_132982		LOC105372071	-	uncharacterized LOC105372071	ncRNA
CTRL_13_peak_119937,CTRL_3_peak_86770,CTRL_4_peak_76072,CTRL_2_peak_48544,CTRL_11_peak_82098,CTRL_1_peak_75714,MGD1135_peak_86725,MGD1149_peak_93351,MGD1618_peak_85412,MGD1360_peak_73275,MGD1191_peak_102408,CTRL_5_peak_62880	-0.77153	0.000116	0.046035	chr7	117000000	117000000	intron (NM_006136, intron 7 of 9)	-41573	NR_161420	7982	Hs.368131	NM_018412	ENSG00000004866	ST7	ETS7q|FAM4A|FAM4A1|HELG|RAY1|SEN4|TSG7	suppression of tumorigenicity 7	protein-coding
MGD1618_peak_24483,MGD1135_peak_25379,MGD1191_peak_29134,CTRL_11_peak_23708,MGD1094_peak_13450,CTRL_3_peak_24925,MGD1191_peak_29135,CTRL_9_peak_17240,MGD1360_peak_21371,MGD1149_peak_26705,CTRL_1_peak_22119,MGD1105_peak_9499,CTRL_4_peak_21983,CTRL_13_peak_34264,CTRL_2_peak_14158,CTRL_5_peak_18273	0.770219	0.000123	0.047244	chr13	38686077	38687987	promoter-TSS (NR_126377)	-45	NM_207361	341640	Hs.253994	NM_207361	ENSG00000150893	FREM2	CRYPTOP|FRASRS2	FRAS1 related extracellular matrix 2	protein-coding
CTRL_13_peak_49831	-0.76668	0.00011	0.045113	chr17	1722100	1722313	intron (NM_001163673, intron 1 of 9)	-2498	NM_001163811	124997	Hs.234572	NM_152348	ENSG00000167716	WDR81	CAMRQ2|HYC3|PPP1R166|SORF-2	WD repeat domain 81	protein-coding
CTRL_4_peak_17607,CTRL_9_peak_13824,CTRL_11_peak_18921,CTRL_5_peak_14685,CTRL_3_peak_19791,MGD1618_peak_19563,CTRL_13_peak_26984,MGD1191_peak_23415,CTRL_1_peak_17634,MGD1551_peak_16397,CTRL_2_peak_11281,MGD1149_peak_21324,MGD1135_peak_20399,MGD1094_peak_10563,MGD1105_peak_7517,MGD1360_peak_16854	-0.75558	1.03e-06	0.002739	chr12	6960950	6962622	TTS (NM_080549)	-1459	NR_135032	105000000	Hs.744442	NR_135032	ENSG00000257084	MIR200CHG	U47924.27	MIR200C and MIR141 host gene	ncRNA
CTRL_2_peak_39579,CTRL_9_peak_48443,CTRL_13_peak_96725,CTRL_11_peak_66549,MGD1135_peak_70864,CTRL_5_peak_51184,MGD1360_peak_59149,CTRL_4_peak_61978,CTRL_3_peak_69880,CTRL_1_peak_61834,MGD1105_peak_26616,MGD1618_peak_69330,MGD1551_peak_57404,MGD1191_peak_83222,MGD1094_peak_37170,MGD1149_peak_75392	-0.75475	6.35e-05	0.033332	chr4	156000000	156000000	Intergenic	-437176	NM_001334	1519	Hs.75262	NM_001334	ENSG00000256043	CTSO	CTSO1	cathepsin O	protein-coding
CTRL_3_peak_56835,CTRL_13_peak_78270,CTRL_2_peak_32475,CTRL_11_peak_54268,MGD1135_peak_57995,MGD1149_peak_61152,CTRL_9_peak_39676,MGD1618_peak_56792,MGD1360_peak_48279,CTRL_4_peak_50801,CTRL_1_peak_50815,MGD1191_peak_68055,CTRL_5_peak_42009	-0.7492	0.000104	0.043647	chr21	35254152	35254991	Intergenic	-205273	NM_001754	861	Hs.149261	NM_001754	ENSG00000159216	RUNX1	AML1|AML1-EVI-1|AMLCR1|CBF2alpha|CBFA2|EVI-1|PEBP2aB|PEBP2alpha	RUNX family transcription factor 1	protein-coding
CTRL_4_peak_11163,CTRL_13_peak_17343,CTRL_3_peak_12644,MGD1551_peak_10422,MGD1360_peak_10885,CTRL_11_peak_12050,CTRL_1_peak_11271,MGD1149_peak_13512,CTRL_5_peak_9338,CTRL_9_peak_8750,MGD1191_peak_14787,MGD1618_peak_12468,MGD1135_peak_12966,MGD1094_peak_6718,CTRL_2_peak_7156,MGD1105_peak_4822	-0.74877	2.76e-05	0.019986	chr10	78952460	78953793	intron (NR_024429, intron 6 of 7)	114322	NR_024429	283050	Hs.309176	NR_015429	ENSG00000224596	ZMIZ1-AS1	-	ZMIZ1 antisense RNA 1	ncRNA
CTRL_13_peak_23721,CTRL_4_peak_15509,CTRL_9_peak_12169,CTRL_1_peak_15570,CTRL_3_peak_17370,CTRL_5_peak_12947	-0.73714	8.89e-05	0.040899	chr11	76803090	76804054	Intergenic	11820	NM_001318477	25987	Hs.8361	NM_015516	ENSG00000182704	TSKU	E2IG4|LRRC54|TSK	tsukushi, small leucine rich proteoglycan	protein-coding
CTRL_3_peak_87533,CTRL_1_peak_76395,CTRL_13_peak_121067,MGD1135_peak_87522,CTRL_11_peak_82831,MGD1094_peak_45786,CTRL_5_peak_63452,MGD1618_peak_86158,MGD1149_peak_94225,CTRL_9_peak_60157,MGD1191_peak_103371,MGD1551_peak_71254,MGD1360_peak_73916,CTRL_4_peak_76779,CTRL_2_peak_48966	-0.73583	3.12e-05	0.021038	chr7	142000000	142000000	Intergenic	-66174	NR_162121	114000000		NR_162121		MIR11400	-	microRNA 11400	ncRNA
CTRL_3_peak_25332,MGD1360_peak_21676,CTRL_13_peak_34795,CTRL_11_peak_24031,MGD1551_peak_20764,CTRL_5_peak_18526,CTRL_1_peak_22422,MGD1135_peak_25738,CTRL_4_peak_22297,CTRL_9_peak_17488,CTRL_2_peak_14361,MGD1551_peak_20765,MGD1191_peak_29558,MGD1149_peak_27085	-0.73556	9.62e-05	0.042867	chr13	46985213	46986605	Intergenic	-88833	NM_000621	3356	Hs.72630	NM_000621	ENSG00000102468	HTR2A	5-HT2A|HTR2	5-hydroxytryptamine receptor 2A	protein-coding
CTRL_13_peak_47487,MGD1135_peak_34857	-0.72523	8.84e-06	0.009949	chr16	50253062	50253552	Intergenic	-13244	NM_001114	113	Hs.513578	NM_001114	ENSG00000121281	ADCY7	AC7	adenylate cyclase 7	protein-coding
CTRL_4_peak_12060,MGD1105_peak_5206,MGD1135_peak_13977,MGD1191_peak_15942,MGD1618_peak_13435,MGD1094_peak_7211,CTRL_3_peak_13637,CTRL_5_peak_10064,CTRL_13_peak_18651,MGD1360_peak_11695,MGD1149_peak_14559,CTRL_11_peak_13004,CTRL_1_peak_12167,CTRL_9_peak_9476,MGD1551_peak_11237	0.723744	0.000131	0.048332	chr10	104000000	104000000	Intergenic	-15317	NM_014631	9644	Hs.678727	NM_014631	ENSG00000107957	SH3PXD2A	FISH|SH3MD1|TKS5	SH3 and PX domains 2A	protein-coding
CTRL_4_peak_32560,CTRL_13_peak_50368,CTRL_3_peak_36603,CTRL_5_peak_26946,MGD1094_peak_19532,CTRL_1_peak_32506,CTRL_11_peak_34836,MGD1618_peak_36357,MGD1191_peak_43097,CTRL_2_peak_20825,CTRL_9_peak_25428,MGD1135_peak_37095,MGD1360_peak_31032,MGD1551_peak_30186,MGD1149_peak_39228	-0.72362	0.00013	0.048332	chr17	9346211	9346765	intron (NM_004853, intron 7 of 7)	-167370	NR_110828	102000000	Hs.639880	NR_110828	ENSG00000262966	LOC101928266	-	uncharacterized LOC101928266	ncRNA
CTRL_13_peak_11015,CTRL_1_peak_7227	-0.72234	3.64e-05	0.023531	chr1	206000000	206000000	intron (NM_001193321, intron 2 of 20)	2145	NM_001193322	9641	Hs.321045	NM_014002	ENSG00000263528	IKBKE	IKK-E|IKK-i|IKKE|IKKI	inhibitor of nuclear factor kappa B kinase subunit epsilon	protein-coding
CTRL_13_peak_48711,CTRL_11_peak_33645,MGD1149_peak_37862,MGD1191_peak_41446,MGD1135_peak_35715,MGD1551_peak_29037,CTRL_9_peak_24481,CTRL_4_peak_31288,CTRL_2_peak_20037,CTRL_1_peak_31259,CTRL_3_peak_35317,MGD1618_peak_34962,MGD1105_peak_13340,MGD1360_peak_29997,CTRL_5_peak_25904,MGD1094_peak_18816	-0.71685	1.9e-05	0.016145	chr16	73125942	73126891	TTS (NM_207385)	18031	NM_207385	388289	Hs.371893	NM_207385		C16orf47	-	chromosome 16 open reading frame 47	protein-coding
MGD1360_peak_70456,CTRL_1_peak_72873,MGD1094_peak_43551,MGD1551_peak_67881,MGD1135_peak_83526,MGD1618_peak_82217,CTRL_4_peak_73246,CTRL_3_peak_83359,CTRL_13_peak_115147,MGD1191_peak_98444,CTRL_9_peak_57395,CTRL_11_peak_79036,CTRL_5_peak_60456,MGD1149_peak_89790,CTRL_2_peak_46716	-0.71627	1.34e-05	0.013207	chr7	17408324	17409312	intron (NR_110015, intron 1 of 2)	33901	NR_110015	103000000	Hs.559488	NR_110014		KCCAT333	-	renal clear cell carcinoma-associated transcript 333	ncRNA
CTRL_13_peak_115003,CTRL_4_peak_73165,CTRL_11_peak_78926,CTRL_9_peak_57328,CTRL_5_peak_60391,MGD1618_peak_82124,CTRL_3_peak_83240,MGD1551_peak_67793,MGD1105_peak_31451,MGD1135_peak_83429,MGD1360_peak_70371,CTRL_1_peak_72800,MGD1149_peak_89674,CTRL_2_peak_46662,MGD1094_peak_43514,MGD1191_peak_98335	-0.71138	2.19e-05	0.017214	chr7	13903814	13905555	intron (NM_001370555, intron 11 of 12)	81830	NM_001163150	2115	Hs.22634	NM_004956	ENSG00000006468	ETV1	ER81	ETS variant 1	protein-coding
CTRL_2_peak_36651,CTRL_4_peak_57350,CTRL_13_peak_88722,CTRL_1_peak_57322,MGD1105_peak_24655,CTRL_11_peak_61290,CTRL_9_peak_44833,CTRL_3_peak_64230,CTRL_5_peak_47407,MGD1551_peak_53052,MGD1191_peak_76835,MGD1135_peak_65502,MGD1149_peak_69108,MGD1360_peak_54425,MGD1618_peak_64240,MGD1094_peak_34632	-0.70599	6.74e-05	0.034413	chr3	153000000	153000000	Intergenic	84945	NM_002886	5912	Hs.98643	NM_002886	ENSG00000181467	RAP2B	-	RAP2B, member of RAS oncogene family	protein-coding
CTRL_4_peak_12849,MGD1135_peak_14907,CTRL_3_peak_14539,CTRL_9_peak_10064,CTRL_11_peak_13781,CTRL_5_peak_10692,MGD1618_peak_14256,MGD1094_peak_7608,CTRL_2_peak_8192,MGD1191_peak_16973,CTRL_1_peak_12916,CTRL_13_peak_19861,MGD1551_peak_11963,MGD1149_peak_15455,MGD1105_peak_5525,MGD1360_peak_12391	-0.69381	2.6e-06	0.004722	chr10	128000000	128000000	intron (NM_001323354, intron 9 of 19)	-2291	NR_136149	105000000		NR_136149		AS-PTPRE	-	lncRNA antisense to PTPRE protein-coding gene	ncRNA
CTRL_11_peak_28603,CTRL_13_peak_41717,MGD1191_peak_35196,CTRL_5_peak_21994,CTRL_1_peak_26597,MGD1618_peak_29717,MGD1105_peak_11376,CTRL_3_peak_30264,CTRL_2_peak_17048,CTRL_4_peak_26581,MGD1360_peak_25818,MGD1551_peak_24676,CTRL_9_peak_20776,MGD1149_peak_32479,CTRL_4_peak_26582,MGD1191_peak_35197,CTRL_3_peak_30265,MGD1551_peak_24677,CTRL_1_peak_26598,CTRL_13_peak_41718,MGD1135_peak_30426,MGD1618_p…	-0.6865	0.000128	0.048016	chr15	38884681	38887265	Intergenic	189375	NR_160786	NA
CTRL_3_peak_52097,CTRL_4_peak_46534,MGD1551_peak_43065,CTRL_2_peak_29774,CTRL_5_peak_38560,CTRL_11_peak_49841,MGD1149_peak_56142,CTRL_9_peak_36483,MGD1191_peak_62159,MGD1618_peak_51913,CTRL_1_peak_46534,CTRL_13_peak_71514,MGD1135_peak_53020,MGD1360_peak_44203,MGD1105_peak_20079,MGD1094_peak_28023	-0.68227	8.79e-05	0.040523	chr2	215000000	215000000	Intergenic	-5917	NM_001306132	2335	Hs.203717	NM_002026	ENSG00000115414	FN1	CIG|ED-B|FINC|FN|FNZ|GFND|GFND2|LETS|MSF|SMDCF	fibronectin 1	protein-coding
MGD1135_peak_91841,MGD1551_peak_74858,CTRL_1_peak_80251,CTRL_11_peak_86953,CTRL_13_peak_127432,MGD1191_peak_108437,MGD1618_peak_90458,CTRL_4_peak_80645,CTRL_9_peak_63130,MGD1149_peak_98951,CTRL_13_peak_127433,MGD1551_peak_74859,CTRL_2_peak_51404,CTRL_1_peak_80252	-0.68112	3.78e-05	0.024082	chr8	129000000	129000000	Intergenic	16468	NR_145483	106000000		NR_145483	ENSG00000229140	LINC00976	-	long intergenic non-protein coding RNA 976	ncRNA
CTRL_4_peak_57850,MGD1618_peak_64792,CTRL_5_peak_47811,CTRL_11_peak_61857,MGD1360_peak_54938,CTRL_1_peak_57823,CTRL_9_peak_45212,MGD1551_peak_53511,MGD1191_peak_77478,MGD1135_peak_66075,MGD1149_peak_69787,CTRL_13_peak_89596,CTRL_2_peak_36955,CTRL_3_peak_64846,MGD1360_peak_54939,CTRL_1_peak_57824,MGD1618_peak_64793	-0.6748	6.45e-06	0.008481	chr3	173000000	173000000	Intergenic	-30974	NR_146714	105000000	Hs.186269	NR_146714	ENSG00000223387	LINC02068	-	long intergenic non-protein coding RNA 2068	ncRNA
CTRL_13_peak_120424,CTRL_11_peak_82408,CTRL_1_peak_75999,MGD1551_peak_70903,CTRL_5_peak_63128,CTRL_4_peak_76377,CTRL_9_peak_59846,MGD1360_peak_73552,MGD1618_peak_85722,MGD1135_peak_87065	-0.6672	9.58e-05	0.042867	chr7	131000000	131000000	Intergenic	25927	NR_109780	101000000	Hs.635013	NR_109780		LINC00513	-	long intergenic non-protein coding RNA 513	ncRNA
CTRL_4_peak_58272,CTRL_11_peak_62363,MGD1135_peak_66585,MGD1618_peak_65276,CTRL_3_peak_65332,MGD1360_peak_55377,CTRL_2_peak_37213,CTRL_13_peak_90343,CTRL_1_peak_58242,MGD1551_peak_53886,CTRL_5_peak_48164,MGD1191_peak_78055,CTRL_9_peak_45555,MGD1149_peak_70374,MGD1094_peak_35087,MGD1105_peak_25037	-0.6653	4.52e-05	0.026825	chr3	188000000	188000000	Intergenic	21246	NR_135537	105000000	Hs.570518	NR_135537		LINC01991	-	long intergenic non-protein coding RNA 1991	ncRNA
CTRL_11_peak_43569,MGD1618_peak_45725,CTRL_3_peak_45575,CTRL_5_peak_33995,CTRL_4_peak_40882,CTRL_13_peak_62644,MGD1191_peak_54749,CTRL_9_peak_32061,MGD1135_peak_46730,CTRL_2_peak_26317,MGD1360_peak_38780,CTRL_1_peak_41004,MGD1551_peak_38036,MGD1149_peak_49009,MGD1094_peak_25011,MGD1105_peak_17806	-0.6629	0.000117	0.046134	chr2	16650290	16651298	intron (NM_030797, intron 1 of 11)	15040	NM_030797	81553	Hs.467769	NM_030797	ENSG00000197872	FAM49A	-	family with sequence similarity 49 member A	protein-coding
CTRL_11_peak_61078,MGD1135_peak_65315,MGD1618_peak_64031,CTRL_13_peak_88394,CTRL_3_peak_64003,MGD1551_peak_52890,CTRL_4_peak_57180,MGD1360_peak_54244,CTRL_2_peak_36537,CTRL_9_peak_44685,MGD1191_peak_76606,CTRL_1_peak_57138,MGD1105_peak_24584,CTRL_5_peak_47273,MGD1149_peak_68877	-0.65767	1.96e-05	0.01639	chr3	149000000	149000000	Intergenic	-3298	NR_046371	1356	Hs.558314	NM_000096	ENSG00000047457	CP	CP-2	ceruloplasmin	protein-coding
MGD1135_peak_83178,CTRL_9_peak_57171,CTRL_13_peak_114660,MGD1191_peak_98030,MGD1618_peak_81892,CTRL_11_peak_78689,CTRL_3_peak_82986,CTRL_1_peak_72600,MGD1360_peak_70162,MGD1551_peak_67607,MGD1149_peak_89380,CTRL_4_peak_72953,CTRL_5_peak_60212,MGD1094_peak_43398,CTRL_2_peak_46540,MGD1105_peak_31352	-0.65554	1.69e-06	0.003809	chr7	4712641	4713692	intron (NM_001037165, intron 1 of 8)	30871	NM_001037165	221937	Hs.487393	NM_001037165	ENSG00000164916	FOXK1	FOXK1L	forkhead box K1	protein-coding
MGD1191_peak_32977,CTRL_11_peak_26809,MGD1149_peak_30439,MGD1135_peak_28478,CTRL_1_peak_24923,CTRL_13_peak_39067,CTRL_3_peak_28370,MGD1618_peak_27753,CTRL_5_peak_20619,MGD1094_peak_15174,CTRL_4_peak_24822,MGD1551_peak_23127,MGD1105_peak_10712,CTRL_9_peak_19495,CTRL_2_peak_15999,MGD1360_peak_24274,MGD1551_peak_23128,CTRL_13_peak_39068,CTRL_13_peak_39069,MGD1149_peak_30440	-0.65494	3.8e-05	0.024088	chr14	69287417	69290466	intron (NM_020692, intron 1 of 15)	28783	NM_001168368	57452	Hs.21035	NM_020692	ENSG00000100626	GALNT16	GALNACT16|GALNTL1|GalNAc-T16	polypeptide N-acetylgalactosaminyltransferase 16	protein-coding
CTRL_11_peak_2691,CTRL_2_peak_1609,CTRL_4_peak_2618,CTRL_13_peak_3614,MGD1149_peak_3020,MGD1618_peak_2871,CTRL_5_peak_2175,MGD1551_peak_2402,MGD1135_peak_3133,CTRL_9_peak_2031,MGD1360_peak_2237,CTRL_1_peak_2605,CTRL_3_peak_2675,MGD1191_peak_3533,MGD1094_peak_1460	-0.65388	1.78e-05	0.01572	chr1	54219444	54221109	intron (NM_001330602, intron 6 of 6)	-16167	NR_103541	619518	Hs.591438	NM_001034847	ENSG00000198711	SSBP3-AS1	C1orf191|MST128|MSTP128	SSBP3 antisense RNA 1	ncRNA
CTRL_13_peak_118044,CTRL_2_peak_47813,CTRL_4_peak_74938,CTRL_11_peak_80868,CTRL_1_peak_74590,MGD1191_peak_100862,MGD1551_peak_69597,MGD1149_peak_91836,CTRL_9_peak_58711,CTRL_3_peak_85378,MGD1360_peak_72175,MGD1135_peak_85442,MGD1618_peak_84173,CTRL_5_peak_61953,MGD1094_peak_44816	-0.65224	0.000118	0.04635	chr7	75962555	75963519	intron (NM_000941, intron 2 of 15)	19254	NR_002955	677801	Hs.689708	NR_002955	ENSG00000201643	SNORA14A	ACA14a	small nucleolar RNA, H/ACA box 14A	snoRNA
CTRL_13_peak_98682,CTRL_4_peak_63248,MGD1149_peak_77158,CTRL_5_peak_52219,MGD1618_peak_70769,CTRL_9_peak_49417,CTRL_11_peak_68022,CTRL_1_peak_63010,MGD1191_peak_85049,MGD1360_peak_60489,MGD1135_peak_72280,CTRL_3_peak_71421,MGD1551_peak_58543	-0.64264	4.63e-05	0.027278	chr5	33688056	33688989	intron (NM_001324512, intron 3 of 21)	203468	NM_001324512	81792	Hs.12680	NM_030955	ENSG00000151388	ADAMTS12	PRO4389	ADAM metallopeptidase with thrombospondin type 1 motif 12	protein-coding
CTRL_13_peak_52053	-0.63546	7.15e-05	0.035693	chr17	40553647	40554154	3' UTR (NM_001301716, exon 3 of 3)	6494	NM_001301718	1236	Hs.370036	NM_001838	ENSG00000126353	CCR7	BLR2|CC-CKR-7|CCR-7|CD197|CDw197|CMKBR7|EBI1	C-C motif chemokine receptor 7	protein-coding
CTRL_5_peak_16514,CTRL_3_peak_22583,CTRL_9_peak_15629,CTRL_13_peak_30895,CTRL_11_peak_21490,MGD1618_peak_22107,CTRL_4_peak_19886,MGD1191_peak_26393,MGD1360_peak_19336,CTRL_1_peak_19971,CTRL_2_peak_12771,MGD1149_peak_24202,MGD1551_peak_18516,MGD1135_peak_22970,MGD1094_peak_12053,MGD1105_peak_8516	-0.63507	7.81e-05	0.037697	chr12	92734609	92735718	Intergenic	-1326	NM_001004330	440107	Hs.591013	NM_001004330	ENSG00000187510	PLEKHG7	-	pleckstrin homology and RhoGEF domain containing G7	protein-coding
CTRL_4_peak_62423,MGD1551_peak_57820,MGD1618_peak_69877,MGD1105_peak_26809,MGD1191_peak_83910,MGD1149_peak_76105,CTRL_1_peak_62261,CTRL_2_peak_39867,CTRL_9_peak_48794,CTRL_5_peak_51564,CTRL_11_peak_67103,CTRL_13_peak_97462,MGD1360_peak_59668,CTRL_3_peak_70466,MGD1094_peak_37385,MGD1135_peak_71366,CTRL_2_peak_39868,MGD1191_peak_83911,CTRL_13_peak_97463,MGD1551_peak_57821,CTRL_5_peak_51565,CTRL_1_p…	-0.61519	9.45e-05	0.042541	chr4	183000000	183000000	Intergenic	-27630	NM_001185149	100000000	Hs.727475	NM_001185149	ENSG00000185758	CLDN24	CLDN21	claudin 24	protein-coding
CTRL_13_peak_63771,CTRL_3_peak_46445,CTRL_9_peak_32665,CTRL_4_peak_41642,MGD1551_peak_38710,CTRL_1_peak_41762,CTRL_5_peak_34640,CTRL_2_peak_26776,CTRL_11_peak_44408,MGD1149_peak_49953,MGD1191_peak_55744,MGD1135_peak_47597,MGD1360_peak_39498,MGD1618_peak_46589,MGD1094_peak_25405	-0.60615	0.000127	0.04795	chr2	38037275	38039373	intron (NM_144713, intron 10 of 10)	-1983	NR_102712	101000000	Hs.591566	NR_102712		RMDN2-AS1	-	RMDN2 antisense RNA 1	ncRNA
CTRL_3_peak_8133,CTRL_5_peak_6168,CTRL_13_peak_11273,CTRL_11_peak_7926,CTRL_4_peak_7346,MGD1191_peak_9795,CTRL_1_peak_7393,MGD1149_peak_8897,MGD1618_peak_8142,MGD1135_peak_8595,MGD1360_peak_7128,MGD1094_peak_4439,MGD1551_peak_6841,CTRL_2_peak_4670,CTRL_9_peak_5760,MGD1105_peak_3168	0.605017	5.31e-05	0.029717	chr1	210000000	210000000	promoter-TSS (NR_027459)	-114	NM_001146261	255928	Hs.658866	NM_153262	ENSG00000143469	SYT14	SCAR11|sytXIV	synaptotagmin 14	protein-coding
CTRL_11_peak_61789,MGD1135_peak_66019,CTRL_1_peak_57763,CTRL_5_peak_47759,CTRL_4_peak_57795,CTRL_3_peak_64786,CTRL_13_peak_89505,CTRL_9_peak_45174,MGD1191_peak_77415,MGD1149_peak_69731,MGD1360_peak_54878,MGD1551_peak_53462,CTRL_2_peak_36924	-0.59107	0.000132	0.048415	chr3	172000000	172000000	Intergenic	-14748	NM_002662	5337	Hs.382865	NM_002662	ENSG00000075651	PLD1	CVDD	phospholipase D1	protein-coding
CTRL_4_peak_51017,CTRL_5_peak_42192,CTRL_13_peak_78633,MGD1135_peak_58261,CTRL_3_peak_57100,MGD1191_peak_68342,MGD1618_peak_57059,CTRL_11_peak_54522,CTRL_9_peak_39862,MGD1094_peak_30882,CTRL_3_peak_57101,MGD1135_peak_58262,MGD1618_peak_57060,MGD1191_peak_68343,CTRL_1_peak_51048,MGD1149_peak_61448,MGD1105_peak_21941,CTRL_5_peak_42193,CTRL_13_peak_78634,MGD1360_peak_48532,CTRL_2_peak_32619,MGD1551_…	-0.58655	6.66e-05	0.034058	chr21	41360483	41362689	promoter-TSS (NM_002463)	-441	NM_002463	4600	Hs.926	NM_002463	ENSG00000183486	MX2	MXB	MX dynamin like GTPase 2	protein-coding
CTRL_11_peak_21888,MGD1551_peak_18857,MGD1191_peak_26870,CTRL_1_peak_20358,CTRL_13_peak_31529,CTRL_3_peak_23045,CTRL_4_peak_20273,MGD1135_peak_23409,MGD1094_peak_12256	-0.58399	0.000136	0.049764	chr12	105000000	105000000	exon (NM_018171, exon 2 of 21)	4267	NM_001251905	55198	Hs.506603	NM_018171	ENSG00000136044	APPL2	DIP13B	adaptor protein, phosphotyrosine interacting with PH domain and leucine zipper 2	protein-coding
CTRL_4_peak_17384,CTRL_1_peak_17442,CTRL_11_peak_18706,CTRL_3_peak_19560,MGD1135_peak_20152,CTRL_5_peak_14507,CTRL_13_peak_26689,MGD1551_peak_16198,MGD1191_peak_23161,MGD1618_peak_19322,MGD1360_peak_16672,MGD1149_peak_21076,CTRL_9_peak_13657,MGD1094_peak_10448	-0.56785	9.84e-05	0.043352	chr12	2341276	2342420	intron (NM_199460, intron 3 of 49).2	72072	NR_046769	101000000	Hs.653548	NR_046769		CACNA1C-IT3	-	CACNA1C intronic transcript 3	ncRNA
CTRL_3_peak_60435,MGD1135_peak_61856,CTRL_1_peak_54197,CTRL_4_peak_54147,CTRL_5_peak_44801,MGD1618_peak_60649,CTRL_9_peak_42347,CTRL_11_peak_57839,MGD1191_peak_72687,CTRL_13_peak_83385,MGD1360_peak_51379,MGD1149_peak_65103,CTRL_2_peak_34663,MGD1551_peak_50144,MGD1094_peak_32855,MGD1105_peak_23295	-0.56454	9.26e-05	0.041873	chr3	42090640	42092344	exon (NM_001265608, exon 1 of 14)	135	NM_001349246	22906	Hs.535711	NM_014965	ENSG00000182606	TRAK1	EIEE68|MILT1|OIP106	trafficking kinesin protein 1	protein-coding
MGD1094_peak_25665,CTRL_4_peak_42095,CTRL_13_peak_64473,CTRL_3_peak_46979,CTRL_11_peak_44936,MGD1191_peak_56338,MGD1360_peak_39944,CTRL_9_peak_33043,MGD1135_peak_48100,CTRL_1_peak_42216,CTRL_5_peak_35043,CTRL_2_peak_27079,MGD1551_peak_39129,MGD1618_peak_47082,MGD1149_peak_50493	-0.55923	2.57e-05	0.019199	chr2	47752267	47753115	Intergenic	-30391	NM_001281492	2956	Hs.445052	NM_000179	ENSG00000116062	MSH6	GTBP|GTMBP|HNPCC5|HSAP|p160	mutS homolog 6	protein-coding
CTRL_4_peak_19746,CTRL_3_peak_22410,CTRL_11_peak_21307,CTRL_9_peak_15518,CTRL_13_peak_30604,CTRL_1_peak_19819,CTRL_5_peak_16407,MGD1135_peak_22828,MGD1551_peak_18379,CTRL_4_peak_19747,MGD1149_peak_24007,MGD1360_peak_19196,MGD1618_peak_21952,CTRL_2_peak_12678,MGD1191_peak_26197,MGD1149_peak_24008,MGD1551_peak_18380,MGD1135_peak_22829,MGD1094_peak_11992,CTRL_1_peak_19820,MGD1105_peak_8465,MGD1191_p…	-0.45821	2.89e-05	0.020513	chr12	88417997	88421097	Intergenic	160924	NM_000899	4254	Hs.1048	NM_000899	ENSG00000049130	KITLG	DCUA|DFNA69|FPH2|FPHH|KL-1|Kitl|MGF|SCF|SF|SHEP7|SLF	KIT ligand	protein-coding
CTRL_11_peak_35041,CTRL_3_peak_36815,CTRL_4_peak_32730,CTRL_13_peak_50652,CTRL_1_peak_32668,MGD1135_peak_37302,CTRL_9_peak_25552,MGD1191_peak_43323,MGD1360_peak_31205,MGD1618_peak_36568,CTRL_5_peak_27080,MGD1551_peak_30338,CTRL_2_peak_20933,MGD1149_peak_39445,MGD1094_peak_19599,MGD1105_peak_13941	-0.44857	0.000106	0.04408	chr17	15272528	15274163	Intergenic	-8019	NR_104018	5376	Hs.372031	NM_000304	ENSG00000109099	PMP22	CIDP|CMT1A|CMT1E|DSS|GAS-3|GAS3|HMSNIA|HNPP|Sp110	peripheral myelin protein 22	protein-coding
CTRL_9_peak_5690	-0.10371	1.33e-05	0.013134	chr1	208000000	208000000	Intergenic	-3365	NR_135298	100000000	Hs.445414	NR_135298		MIR29B2CHG	C1orf132	MIR29B2 and MIR29C host gene	ncRNA
CTRL_3_peak_39479,CTRL_1_peak_35171,CTRL_11_peak_37643,CTRL_4_peak_35209,MGD1551_peak_32656,CTRL_13_peak_54226,CTRL_5_peak_29151	-0.10302	7.05e-05	0.03558	chr17	73855659	73856400	Intergenic	-27492	NR_027146	283982	Hs.464079	NM_182564		LINC00469	C17orf54	long intergenic non-protein coding RNA 469	ncRNA
CTRL_11_peak_21332,CTRL_13_peak_30641,CTRL_3_peak_22437	-0.09925	0.000124	0.047302	chr12	88869722	88870631	Intergenic	149516	NR_038385	728084	Hs.132563	NR_038385	ENSG00000246363	LINC02458	-	long intergenic non-protein coding RNA 2458	ncRNA
CTRL_13_peak_79203,CTRL_4_peak_51335,CTRL_3_peak_57440,CTRL_2_peak_32909,CTRL_1_peak_51410,CTRL_5_peak_42487,MGD1551_peak_47576	-0.09077	6.97e-06	0.00856	chr22	16868503	16870010	Intergenic	41782	NR_003607	27437	Hs.143955	NR_003607	ENSG00000229027	HSFY1P1	CECR8|HSFYL1|HSFYP1|NCRNA00016	HSFY1 pseudogene 1	pseudo
CTRL_4_peak_44349	-0.09021	8.17e-05	0.038736	chr2	130000000	130000000	Intergenic	73564	NR_149127	105000000		NR_149127		LINC02572	-	long intergenic non-protein coding RNA 2572	ncRNA
CTRL_13_peak_60245,CTRL_4_peak_39100,CTRL_1_peak_39207,MGD1551_peak_36371,CTRL_3_peak_43733	-0.08683	0.00013	0.048332	chr19	30969283	30970656	Intergenic	-197541	NR_147209	108000000	Hs.211053	NR_147209	ENSG00000267777	LINC01791	-	long intergenic non-protein coding RNA 1791	ncRNA
CTRL_13_peak_66734,CTRL_11_peak_46554	-0.08348	3.65e-05	0.023531	chr2	102000000	102000000	Intergenic	-26565	NR_103791	101000000	Hs.516245	NR_103791		LINC01127	-	long intergenic non-protein coding RNA 1127	ncRNA
CTRL_4_peak_81035,CTRL_5_peak_66895,CTRL_3_peak_92459,MGD1191_peak_108918	-0.07823	7.17e-05	0.035693	chr8	142000000	142000000	Intergenic	14555	NR_031636	100000000		NR_031636	ENSG00000221768	MIR1302-7	MIRN1302-7|hsa-mir-1302-7	microRNA 1302-7	ncRNA
CTRL_3_peak_82744,CTRL_4_peak_72687,CTRL_1_peak_72363,CTRL_13_peak_114347,MGD1135_peak_82904,MGD1551_peak_67365,CTRL_5_peak_60005,MGD1618_peak_81615,MGD1149_peak_89108,CTRL_9_peak_56979,CTRL_2_peak_46383	-0.06528	0.000113	0.045352	chr6	170000000	170000000	Intergenic	56988	NR_027434	100000000	Hs.703417	NR_027434		LOC100131532	-	uncharacterized LOC100131532	ncRNA
CTRL_13_peak_73460	-0.0619	0.000114	0.045484	chr20	998296	998610	intron (NM_001029871, intron 1 of 4)	3858	NM_001040007	343637	Hs.444980	NM_001029871	ENSG00000101282	RSPO4	C20orf182|CRISTIN4	R-spondin 4	protein-coding
CTRL_4_peak_20636,CTRL_5_peak_17129,CTRL_13_peak_32071	-0.05434	0.000109	0.044938	chr12	114000000	114000000	Intergenic	-79159	NM_001146699	9904	Hs.7482	NM_016196	ENSG00000122965	RBM19	Mrd1	RNA binding motif protein 19	protein-coding
CTRL_11_peak_32160	-0.04585	0.000128	0.048016	chr16	20415417	20415885	intron (NM_017888, intron 2 of 13)	6117	NM_017888	54988	Hs.659606	NM_017888	ENSG00000183549	ACSM5	-	acyl-CoA synthetase medium chain family member 5	protein-coding
CTRL_13_peak_64822,CTRL_3_peak_47243,CTRL_1_peak_42421,CTRL_4_peak_42292,CTRL_2_peak_27225,CTRL_5_peak_35209,MGD1618_peak_47337,CTRL_1_peak_42422	-0.04366	3.31e-05	0.021914	chr2	59235655	59237589	intron (NR_110219, intron 1 of 2)	18914	NR_110219	102000000	Hs.570209	NR_110219	ENSG00000222030	LINC01793	-	long intergenic non-protein coding RNA 1793	ncRNA
CTRL_13_peak_122074	-0.0425	7.18e-05	0.035693	chr8	12817876	12818167	non-coding (NR_102423, exon 2 of 2)	-6543	NR_015383	340357	Hs.434302	NR_015383	ENSG00000254813	LOC340357	-	uncharacterized LOC340357	ncRNA
MGD1618_peak_56825,CTRL_11_peak_54301,CTRL_3_peak_56869,CTRL_9_peak_39702,CTRL_2_peak_32492,CTRL_1_peak_50843,CTRL_13_peak_78313,MGD1149_peak_61183,CTRL_4_peak_50825,MGD1105_peak_21861,CTRL_5_peak_42030,MGD1360_peak_48306,MGD1135_peak_58024	-0.0345	0.000126	0.047709	chr21	35737771	35738745	Intergenic	17543	NR_030414	768219		NR_030414	ENSG00000211590	MIR802	MIRN802|hsa-mir-802	microRNA 802	ncRNA
CTRL_13_peak_111512	-0.0309	1.85e-05	0.015979	chr6	119000000	119000000	Intergenic	-8091	NR_037662	100000000	Hs.334026	NR_037662		SELENOKP3	-	selenoprotein K pseudogene 3	pseudo
CTRL_11_peak_15316,MGD1191_peak_18934,MGD1149_peak_17232,MGD1618_peak_15814,MGD1360_peak_13683,MGD1191_peak_18935	0.003155	0.000102	0.043647	chr11	37503834	37505338	Intergenic	-434015	NR_135110	105000000	Hs.135690	NR_135110	ENSG00000254516	LINC02760	-	long intergenic non-protein coding RNA 2760	ncRNA

## Sheet: Table S5 ATACgprofilerGOterms
term_id	source	term_name	intersection	significant	p_value	term_size	query_size	intersection_size	precision
GO:0007156	GO:BP	homophilic cell adhesion via plasma membrane adhesion molecules	PCDH10,CDH18,PCDH7,CDH19,CDH2,DSG2,FAT3,TENM3,ROBO1,PIK3CB,CNTN4	TRUE	0.000121	169	348	11	0.031609
GO:0009954	GO:BP	proximal/distal pattern formation	HOXC10,HOXC9,CTNNB1,HOXC11,TP63	TRUE	0.001304	35	348	5	0.014368
GO:0051130	GO:BP	positive regulation of cellular component organization	MAPK9,PTPRD,RIT2,APPL2,TLR4,BICD1,PLXNA2,TBX5,WNT11,CTNNB1,TENM3,ROBO1,GSN,ICE1,PMAIP1,ENPP2,CCR7,STMN2,FASLG,NCK2,SLITRK5,PRKCE,RUNX1,FN1	TRUE	0.00238	1045	348	24	0.068966
GO:0010975	GO:BP	regulation of neuron projection development	LRRC4C,PTPRD,RIT2,CDH2,PLXNA2,NGEF,FAT3,SKOR2,TENM3,ROBO1,PDLIM5,STMN2,TSKU,FN1	TRUE	0.003038	445	348	14	0.04023
GO:0051967	GO:BP	negative regulation of synaptic transmission, glutamatergic	GRIK2,HCN1,HTR2A	TRUE	0.003373	10	348	3	0.008621
GO:0032101	GO:BP	regulation of response to external stimulus	LRFN5,OPRM1,AIM2,APPL2,PTGIS,NLRC5,TLR4,ZC3HAV1,TAFA5,PTPN1,ROBO1,IL1R1,TGFBR2,CD96,PRKG1,IL34,ANGPT2,CCR7,THBS1,PRKCE,IKBKE,ADAMTS12	TRUE	0.0056	1021	348	22	0.063218
GO:0031012	GO:CC	extracellular matrix	MARCOL,CDH2,ANXA5,WNT11,ADAMTS3,CHI3L1,CRISPLD2,ANGPT2,LRRN2,COL25A1,FBLN5,THBS1,MMP13,NID2,FREM2,FN1,ADAMTS12	TRUE	0.001237	564	348	17	0.048851
GO:0016342	GO:CC	catenin complex	CDH18,CDH19,CDH2,CTNNB1	TRUE	0.007781	31	348	4	0.011494
GO:0045202	GO:CC	synapse	LRFN5,RGS17,KCNJ3,LRRC4C,OPRM1,PTPRD,KCTD16,RIT2,CDH2,GRIK2,CTNNB1,PCLO,NMNAT2,ANXA9,PDLIM5,ABHD17C,SLC4A10,MYH9,PPFIBP2,NCK2,SLITRK5,PRKCE,CACNA1A,HTR2A,PLD1	TRUE	0.018357	1320	348	25	0.071839
GO:0009897	GO:CC	external side of plasma membrane	KCNJ3,GFRA2,TLR4,ANXA5,MSR1,IL1R1,TGFBR2,XCR1,SCARA5,CCR7,THBS1,FASLG	TRUE	0.019477	433	348	12	0.034483
GO:0042995	GO:CC	cell projection	RGS17,TMEM138,OPRM1,KCTD16,RIT2,CDH2,GRIK2,HCN1,APPL2,NRSN1,BRINP3,TLR4,NGEF,CTTNBP2NL,SLC2A13,CTNNB1,FAT3,TENM3,ROBO1,PABPC1,GSN,PCLO,NMNAT2,ANGPT2,TP63,ACAP2,PDLIM5,ABHD17C,SLC4A10,MYH9,ARL3,STMN2,TRPM6,CNTN4,CACNA1A,HTR2A,SH3PXD2A	TRUE	0.019477	2331	348	37	0.106322
GO:0005901	GO:CC	caveola	PTGIS,CTNNB1,TGFBR2,FASLG,HTR2A	TRUE	0.02573	83	348	5	0.014368
GO:0005509	GO:MF	calcium ion binding	PCDH10,PCP4,CDH18,PCDH7,CDH19,TLL1,CDH2,ANXA5,ACER3,DSG2,FAT3,PKD1L2,GSN,PCLO,ENPP2,SPOCK3,FBLN5,ANXA9,THBS1,MMP13,NID2	TRUE	0.000375	711	348	21	0.060345
GO:0001540	GO:MF	amyloid-beta binding	BCHE,ITM2B,TLR4,MSR1,COL25A1,CACNA1A	TRUE	0.008597	83	348	6	0.017241
GO:0045296	GO:MF	cadherin binding	CDH18,EIF4H,CDH19,CDH2,ZC3HAV1,CTNNB1,PTPN1,CLINT1,PDLIM5,MYH9	TRUE	0.03523	318	348	10	0.028736
GO:0008201	GO:MF	heparin binding	ADAMTS3,RSPO3,CRISPLD2,COL25A1,RSPO4,THBS1,FN1	TRUE	0.043249	171	348	7	0.020115
GO:0005201	GO:MF	extracellular matrix structural constituent	MARCOL,CHI3L1,COL25A1,FBLN5,THBS1,NID2,FN1	TRUE	0.045031	174	348	7	0.020115
GO:0002020	GO:MF	protease binding	SLC2A13,DERL1,IL1R1,ANXA9,SH3PXD2A,FN1	TRUE	0.046444	133	348	6	0.017241
GO:0050431	GO:MF	transforming growth factor beta binding	TGFBR2,THBS1,TSKU	TRUE	0.046444	25	348	3	0.008621
GO:0008266	GO:MF	poly(U) RNA binding	PABPC4L,ATXN1,PABPC1	TRUE	0.046444	25	348	3	0.008621
GO:0005543	GO:MF	phospholipid binding	ARAP2,WDR45B,APPL2,ANXA5,CLINT1,GSN,PCLO,ANXA9,THBS1,SH3PXD2A,SYT14,PLD1	TRUE	0.046444	468	348	12	0.034483
GO:0098632	GO:MF	cell-cell adhesion mediator activity	LRRC4C,DSG2,PDLIM5,CNTN4	TRUE	0.046444	54	348	4	0.011494

## Sheet: TableS6_sigpeaks9ac
PeakID	log2FoldChange	pvalue	padj		Chr	Start	End	Annotation	Distance.to.TSS	Nearest.PromoterID	Entrez.ID	Nearest.Unigene	Nearest.Refseq	Nearest.Ensembl	Gene.Name	Gene.Alias	Gene.Description	Gene.Type
CTRL_6_9ac_IN_peak_42936,CTRL_5_9ac_IN_peak_15631,CTRL_6_9ac_IN_peak_42937,CTRL_5_9ac_IN_peak_15632	-2.34475	1.92e-07	0.000756		chr5	33793169	33794372	intron (NM_001324511, intron 2 of 2)	98220	NM_001324512	81792	Hs.12680	NM_030955	ENSG00000151388	ADAMTS12	PRO4389	ADAM metallopeptidase with thrombospondin type 1 motif 12	protein-coding
CTRL_5_9ac_IN_peak_8988,MGD1149_9ac_IN_peak_35491,MGD1105_9ac_IN_peak_16947,CTRL_6_9ac_IN_peak_24934,MGD1135_9ac_IN_peak_30745,CTRL_6_9ac_IN_peak_24935,MGD1135_9ac_IN_peak_30746,CTRL_6_9ac_IN_peak_24936,CTRL_5_9ac_IN_peak_8989,MGD1149_9ac_IN_peak_35492	-1.41456	4.16e-06	0.007777		chr17	68598200	68600733	intron (NM_001243746, intron 1 of 11)	1901	NM_001243746	54757	Hs.268874	NM_017565	ENSG00000108950	FAM20A	AI1G|AIGFS|FP2747	FAM20A golgi associated secretory pathway pseudokinase	protein-coding
CTRL_6_9ac_IN_peak_51679,MGD1135_9ac_IN_peak_64515,CTRL_5_9ac_IN_peak_18907,MGD1105_9ac_IN_peak_35777,MGD1135_9ac_IN_peak_64516,CTRL_5_9ac_IN_peak_18908,MGD1135_9ac_IN_peak_64517,MGD1105_9ac_IN_peak_35778,MGD1149_9ac_IN_peak_75130,MGD1135_9ac_IN_peak_64518	-1.38923	2.09e-06	0.004808		chr8	19081650	19084940	Intergenic	-69592	NM_015310	23362	Hs.434255	NM_015310	ENSG00000156011	PSD3	EFA6D|EFA6R|HCA67	pleckstrin and Sec7 domain containing 3	protein-coding
MGD1135_9ac_IN_peak_68732,CTRL_6_9ac_IN_peak_55336,MGD1105_9ac_IN_peak_38194,CTRL_5_9ac_IN_peak_20148,MGD1149_9ac_IN_peak_80317	-1.34703	2.62e-06	0.005551		chr9	116000000	116000000	Intergenic	147124	NR_109805	102000000	Hs.522362	NR_109805	ENSG00000228714	LOC101928775	-	uncharacterized LOC101928775	ncRNA
CTRL_6_9ac_IN_peak_22185	-1.32426	8.72e-06	0.012664		chr17	117116	118077	Intergenic	-19975	NM_001097610	653486	Hs.127059	NM_001097610	ENSG00000268320	SCGB1C2	SCGB1C1	secretoglobin family 1C member 2	protein-coding
CTRL_6_9ac_IN_peak_47987,MGD1149_9ac_IN_peak_69544,MGD1105_9ac_IN_peak_33245,MGD1135_9ac_IN_peak_59857,CTRL_5_9ac_IN_peak_17591,MGD1135_9ac_IN_peak_59858,MGD1149_9ac_IN_peak_69545,CTRL_6_9ac_IN_peak_47988,CTRL_5_9ac_IN_peak_17592,MGD1149_9ac_IN_peak_69546	-1.0592	3.14e-05	0.036083		chr6	136000000	136000000	intron (NM_018945, intron 2 of 12)	34070	NR_149042	644135	Hs.126980	NR_149042	ENSG00000237596	LOC644135	-	uncharacterized LOC644135	ncRNA
MGD1105_9ac_IN_peak_9345,MGD1149_9ac_IN_peak_19793,CTRL_5_9ac_IN_peak_4979,CTRL_6_9ac_IN_peak_13711,MGD1135_9ac_IN_peak_17038,MGD1149_9ac_IN_peak_19794,MGD1105_9ac_IN_peak_9346,CTRL_5_9ac_IN_peak_4980,MGD1149_9ac_IN_peak_19795,MGD1135_9ac_IN_peak_17039,CTRL_5_9ac_IN_peak_4981,MGD1135_9ac_IN_peak_17040,MGD1149_9ac_IN_peak_19796	-1.04452	1.43e-05	0.017872		chr12	93740224	93743212	intron (NM_001320100, intron 2 of 2)	-3895	NR_110092	102000000	Hs.659971	NR_110092	ENSG00000258274	LOC101928731	-	uncharacterized LOC101928731	ncRNA
MGD1149_9ac_IN_peak_77220,CTRL_6_9ac_IN_peak_53208,CTRL_5_9ac_IN_peak_19402,MGD1135_9ac_IN_peak_66222,MGD1105_9ac_IN_peak_36774,MGD1105_9ac_IN_peak_36775,MGD1149_9ac_IN_peak_77221,CTRL_5_9ac_IN_peak_19403,MGD1135_9ac_IN_peak_66223,MGD1105_9ac_IN_peak_36776,MGD1149_9ac_IN_peak_77222,CTRL_6_9ac_IN_peak_53209,MGD1105_9ac_IN_peak_36777,MGD1135_9ac_IN_peak_66224,MGD1135_9ac_IN_peak_66225,CTRL_6_9ac_IN…	-0.88248	1.29e-06	0.003256		chr8	119000000	119000000	intron (NM_002546, intron 1 of 4)	1582	NM_002546	4982	Hs.81791	NM_002546	ENSG00000164761	TNFRSF11B	OCIF|OPG|PDB5|TR1	TNF receptor superfamily member 11b	protein-coding
CTRL_5_9ac_IN_peak_4975,CTRL_6_9ac_IN_peak_13705,CTRL_6_9ac_IN_peak_13706	-7.97e-06	2.68e-05	0.03213		chr12	93593826	93594807	Intergenic	21641	NM_001270471	8835	Hs.485572	NM_003877	ENSG00000120833	SOCS2	CIS2|Cish2|SOCS-2|SSI-2|SSI2|STATI2	suppressor of cytokine signaling 2	protein-coding
CTRL_5_9ac_IN_peak_4386	-5.92e-06	1.23e-05	0.016219		chr12	9951405	9952029	non-coding (NR_135047, exon 2 of 3)	449	NM_001207010	160364	Hs.190519	NM_138337	ENSG00000172322	CLEC12A	CD371|CLL-1|CLL1|DCAL-2|MICL	C-type lectin domain family 12 member A	protein-coding
MGD1135_9ac_IN_peak_1215,MGD1149_9ac_IN_peak_1226,MGD1105_9ac_IN_peak_614,CTRL_6_9ac_IN_peak_853,CTRL_6_9ac_IN_peak_854,MGD1135_9ac_IN_peak_1216,MGD1149_9ac_IN_peak_1227,MGD1105_9ac_IN_peak_615,CTRL_6_9ac_IN_peak_855,CTRL_6_9ac_IN_peak_856,CTRL_5_9ac_IN_peak_292	1.04205	6.52e-06	0.011236		chr1	23555127	23559508	TTS (NM_002167)	2184	NM_002167	3399	Hs.76884	NM_002167	ENSG00000117318	ID3	HEIR-1|bHLHb25	inhibitor of DNA binding 3, HLH protein	protein-coding
MGD1135_9ac_IN_peak_716,MGD1149_9ac_IN_peak_713,MGD1149_9ac_IN_peak_714,MGD1105_9ac_IN_peak_369,CTRL_6_9ac_IN_peak_526,CTRL_5_9ac_IN_peak_191,CTRL_6_9ac_IN_peak_527,MGD1135_9ac_IN_peak_717,MGD1149_9ac_IN_peak_715,MGD1105_9ac_IN_peak_370	1.066	8.3e-06	0.012664		chr1	16015563	16019162	intron (NM_001349689, intron 1 of 2)	1428	NM_001349686	27129	Hs.502612	NM_014424	ENSG00000173641	HSPB7	cvHSP	heat shock protein family B (small) member 7	protein-coding
MGD1149_9ac_IN_peak_1789,MGD1105_9ac_IN_peak_866,MGD1135_9ac_IN_peak_1765,CTRL_6_9ac_IN_peak_1272,MGD1105_9ac_IN_peak_867,CTRL_6_9ac_IN_peak_1273,CTRL_6_9ac_IN_peak_1274,CTRL_5_9ac_IN_peak_436,MGD1149_9ac_IN_peak_1790,MGD1105_9ac_IN_peak_868,CTRL_6_9ac_IN_peak_1275,CTRL_5_9ac_IN_peak_437	1.0809	9.97e-08	0.000458		chr1	31701278	31705343	intron (NM_001856, intron 1 of 70)	707	NM_001856	1307	Hs.368921	NM_001856	ENSG00000084636	COL16A1	447AA|FP1572	collagen type XVI alpha 1 chain	protein-coding
MGD1135_9ac_IN_peak_15985,MGD1105_9ac_IN_peak_8740,MGD1149_9ac_IN_peak_18597,MGD1135_9ac_IN_peak_15986	1.25139	4.21e-05	0.044636		chr12	52051463	52053769	5' UTR (NM_002135, exon 2 of 8)	1174	NM_173157	3164	Hs.524430	NM_002135	ENSG00000123358	NR4A1	GFRP1|HMR|N10|NAK-1|NGFIB|NP10|NUR77|TR3	nuclear receptor subfamily 4 group A member 1	protein-coding
MGD1105_9ac_IN_peak_24784,MGD1135_9ac_IN_peak_45278,MGD1149_9ac_IN_peak_51515,MGD1105_9ac_IN_peak_24785,CTRL_6_9ac_IN_peak_36185,MGD1135_9ac_IN_peak_45279,CTRL_6_9ac_IN_peak_36186,MGD1105_9ac_IN_peak_24786,MGD1149_9ac_IN_peak_51516	1.31039	4.23e-06	0.007777		chr22	26893387	26896617	Intergenic	-8290	NR_110540	102000000	Hs.517505	NR_110540	ENSG00000235271	LINC01422	-	long intergenic non-protein coding RNA 1422	ncRNA
MGD1135_9ac_IN_peak_65998,MGD1149_9ac_IN_peak_76964,MGD1135_9ac_IN_peak_65999,MGD1105_9ac_IN_peak_36647,CTRL_6_9ac_IN_peak_53015,MGD1105_9ac_IN_peak_36648,CTRL_6_9ac_IN_peak_53016,CTRL_6_9ac_IN_peak_53017	1.37394	1.07e-08	7.35e-05		chr8	103000000	103000000	intron (NM_005655, intron 1 of 3)	1517	NR_103760	7071	Hs.435001	NM_005655	ENSG00000155090	KLF10	EGR-alpha|EGRA|TIEG|TIEG1	Kruppel like factor 10	protein-coding
MGD1135_9ac_IN_peak_46707,MGD1105_9ac_IN_peak_25519,CTRL_6_9ac_IN_peak_37190,MGD1149_9ac_IN_peak_52909,CTRL_5_9ac_IN_peak_13511,CTRL_6_9ac_IN_peak_37191,CTRL_6_9ac_IN_peak_37192,MGD1149_9ac_IN_peak_52910,MGD1105_9ac_IN_peak_25520,MGD1149_9ac_IN_peak_52911,CTRL_6_9ac_IN_peak_37193,MGD1105_9ac_IN_peak_25521,CTRL_6_9ac_IN_peak_37194	1.50929	2.63e-14	7.26e-10		chr3	4979466	4984979	intron (NM_003670, intron 4 of 4)	-2261	NR_037903	101000000	Hs.434505	NR_037903	ENSG00000235831	BHLHE40-AS1	-	BHLHE40 antisense RNA 1	ncRNA
MGD1149_9ac_IN_peak_17512,MGD1135_9ac_IN_peak_15114,MGD1135_9ac_IN_peak_15115,MGD1105_9ac_IN_peak_8186,CTRL_5_9ac_IN_peak_4370	1.65641	1.01e-06	0.003102		chr12	8660299	8662797	intron (NR_123734, intron 2 of 9)	1278	NM_001297709	8076	Hs.512842	NM_003480	ENSG00000197614	MFAP5	AAT9|MAGP-2|MAGP2|MFAP-5|MP25	microfibril associated protein 5	protein-coding
MGD1105_9ac_IN_peak_23411,MGD1135_9ac_IN_peak_42571,MGD1149_9ac_IN_peak_48569	1.67014	9.96e-06	0.01374		chr20	31569725	31570823	TTS (NM_030789)	2989	NR_046853	101000000	Hs.373741	NR_046853	ENSG00000230613	HM13-AS1	-	HM13 antisense RNA 1	ncRNA
MGD1135_9ac_IN_peak_42572,MGD1149_9ac_IN_peak_48570,MGD1105_9ac_IN_peak_23412,MGD1105_9ac_IN_peak_23413	1.68471	9.67e-07	0.003102		chr20	31571203	31572894	intron (NR_046853, intron 2 of 2)	1215	NR_046853	101000000	Hs.373741	NR_046853	ENSG00000230613	HM13-AS1	-	HM13 antisense RNA 1	ncRNA
MGD1135_9ac_IN_peak_9023,MGD1149_9ac_IN_peak_10502,MGD1105_9ac_IN_peak_4886,CTRL_6_9ac_IN_peak_7233,CTRL_6_9ac_IN_peak_7234	1.69655	3.13e-08	0.000172		chr10	70672575	70673744	intron (NM_080722, intron 1 of 21)	653	NM_080722	140766	Hs.352156	NM_080722	ENSG00000138316	ADAMTS14	-	ADAM metallopeptidase with thrombospondin type 1 motif 14	protein-coding
MGD1135_9ac_IN_peak_62257,MGD1105_9ac_IN_peak_34569,MGD1149_9ac_IN_peak_72451,MGD1105_9ac_IN_peak_34570,MGD1105_9ac_IN_peak_34571	1.73185	6.85e-11	9.45e-07		chr7	74028135	74031598	intron (NM_001278915, intron 1 of 32)	1693	NM_001278915	2006	Hs.647061	NM_000501	ENSG00000049540	ELN	ADCL1|SVAS|WBS|WS	elastin	protein-coding
CTRL_6_9ac_IN_peak_40315,MGD1149_9ac_IN_peak_57749,MGD1135_9ac_IN_peak_50631,MGD1105_9ac_IN_peak_27709,MGD1149_9ac_IN_peak_57750,CTRL_6_9ac_IN_peak_40316,MGD1149_9ac_IN_peak_57751	1.84383	4.09e-10	3.76e-06		chr3	194000000	194000000	exon (NM_005524, exon 4 of 4)	1729	NM_005524	3280	Hs.250666	NM_005524	ENSG00000114315	HES1	HES-1|HHL|HRY|bHLHb39	hes family bHLH transcription factor 1	protein-coding
MGD1135_9ac_IN_peak_62227,MGD1105_9ac_IN_peak_34546,MGD1149_9ac_IN_peak_72416	1.9919	1.3e-06	0.003256		chr7	73893576	73894755	Intergenic	33006	NM_182504	135886	Hs.647026	NM_182504	ENSG00000175877	TMEM270	WBSCR28	transmembrane protein 270	protein-coding
MGD1149_9ac_IN_peak_72417,MGD1105_9ac_IN_peak_34547,MGD1135_9ac_IN_peak_62228	2.01797	8.43e-06	0.012664		chr7	73895483	73896610	Intergenic	34887	NM_182504	135886	Hs.647026	NM_182504	ENSG00000175877	TMEM270	WBSCR28	transmembrane protein 270	protein-coding
MGD1135_9ac_IN_peak_32843,MGD1149_9ac_IN_peak_37768	2.4504	4.03e-05	0.044437		chr19	677618	678424	intron (NM_005860, intron 2 of 4)	1629	NM_005860	10272	Hs.529038	NM_005860	ENSG00000070404	FSTL3	FLRG|FSRP	follistatin like 3	protein-coding

## Sheet: TableS7 Profiler GOterms9ac
term_id	source	term_name	intersection	significant	p_value	term_size	query_size	intersection_size
GO:0001503	GO:BP	ossification	FSTL3,ADAMTS12,KLF10,ID3	TRUE	0.00331993	412	21	4
GO:0045671	GO:BP	negative regulation of osteoclast differentiation	FSTL3,TNFRSF11B	TRUE	0.00509943	32	21	2
GO:0071398	GO:BP	cellular response to fatty acid	HES1,ID3	TRUE	0.00550009	35	21	2
GO:0030199	GO:BP	collagen fibril organization	ADAMTS12,ADAMTS14	TRUE	0.00922929	64	21	2
GO:0035019	GO:BP	somatic stem cell population maintenance	HES1,KLF10	TRUE	0.00986414	67	21	2
GO:0009725	GO:BP	response to hormone	HES1,NR4A1,TNFRSF11B,SOCS2	TRUE	0.0128302	853	21	4
GO:0062023	GO:CC	collagen-containing extracellular matrix	ELN,MFAP5,COL16A1	TRUE	0.0228598	428	21	3
GO:0005593	GO:CC	FACIT collagen trimer	COL16A1	TRUE	0.0333783	6	21	1
GO:0098772	GO:MF	molecular function regulator activity	FAM20A,PSD3,ID3,TNFRSF11B,SOCS2,CLEC12A	TRUE	0.015291	1969	21	6
GO:0004222	GO:MF	metalloendopeptidase activity	ADAMTS12,ADAMTS14	TRUE	0.0301281	109	21	2
GO:0140297	GO:MF	DNA-binding transcription factor binding	HES1,NR4A1,ID3	TRUE	0.0305581	478	21	3
GO:0005131	GO:MF	growth hormone receptor binding	SOCS2	TRUE	0.0406807	10	21	1
GO:0008432	GO:MF	JUN kinase binding	HES1	TRUE	0.0406807	9	21	1
GO:0030023	GO:MF	extracellular matrix constituent conferring elasticity	ELN	TRUE	0.0406807	9	21	1

## Sheet: TableS8 sigPeaks23ac
PeakID	log2FoldChange	pvalue	padj	Chr	Start	End	Focus.Ratio.Region.Size	Annotation	Distance.to.TSS	Nearest.PromoterID	Entrez.ID	Nearest.Unigene	Nearest.Refseq	Nearest.Ensembl	Gene.Name	Gene.Alias	Gene.Description	Gene.Type	Gene.Type
CTRL_5_23_ac_IN_peak_21068,CTRL_6_23_ac_IN_peak_68157,CTRL_5_23_ac_IN_peak_21069	-6.733	7.46e-05	0.011067	chr5	178000000	178000000	NA	intron (NM_173465, intron 2 of 28)	112299	NM_173465	91522	Hs.660026	NM_173465	ENSG00000050767	COL23A1	-	collagen type XXIII alpha 1 chain	protein-coding	protein-coding
CTRL_5_23_ac_IN_peak_447,CTRL_6_23_ac_IN_peak_1485	-6.67793	8.97e-05	0.012449	chr1	29711576	29712025	NA	Intergenic	325812	NR_110790	102000000	Hs.639413	NR_110790	ENSG00000233399	LINC01648	-	long intergenic non-protein coding RNA 1648	ncRNA	ncRNA
CTRL_6_23_ac_IN_peak_21487,CTRL_5_23_ac_IN_peak_6642,CTRL_5_23_ac_IN_peak_6643,CTRL_5_23_ac_IN_peak_6644	-6.43516	2.66e-09	6.83e-06	chr12	114000000	114000000	NA	intron (NM_000192, intron 3 of 8)	5151	NM_181486	6910	Hs.381715	NM_000192	ENSG00000089225	TBX5	HOS	T-box transcription factor 5	protein-coding	protein-coding
CTRL_5_23_ac_IN_peak_16089,CTRL_6_23_ac_IN_peak_51440,CTRL_5_23_ac_IN_peak_16090	-6.28284	8.34e-07	0.000565	chr21	34345639	34346987	NA	Intergenic	-17711	NM_172201	9992	Hs.551521	NM_172201	ENSG00000159197	KCNE2	ATFB4|LQT5|LQT6|MIRP1	potassium voltage-gated channel subfamily E regulatory subunit 2	protein-coding	protein-coding
CTRL_6_23_ac_IN_peak_21488	-5.95545	3.41e-06	0.001372	chr12	114000000	114000000	NA	intron (NM_080717, intron 1 of 7)	2726	NM_181486	6910	Hs.381715	NM_000192	ENSG00000089225	TBX5	HOS	T-box transcription factor 5	protein-coding	protein-coding
CTRL_6_23_ac_IN_peak_51436,CTRL_5_23_ac_IN_peak_16088	-5.45249	8.92e-06	0.002527	chr21	34335754	34336651	NA	Intergenic	-27822	NM_172201	9992	Hs.551521	NM_172201	ENSG00000159197	KCNE2	ATFB4|LQT5|LQT6|MIRP1	potassium voltage-gated channel subfamily E regulatory subunit 2	protein-coding	protein-coding
CTRL_5_23_ac_IN_peak_7009,CTRL_6_23_ac_IN_peak_22697	-5.04744	1.62e-05	0.003989	chr13	35470301	35471270	NA	intron (NM_015678, intron 40 of 57)	5904	NM_005584	4081	Hs.584776	NM_005584	ENSG00000180660	MAB21L1	CAGR1|Nbla00126	mab-21 like 1	protein-coding	protein-coding
CTRL_6_23_ac_IN_peak_72068	-4.93644	0.000138	0.016278	chr6	126000000	126000000	NA	intron (NR_146804, intron 16 of 16)	83948	NM_001031712	60487	Hs.404186	NM_021820	ENSG00000066651	TRMT11	C6orf75|MDS024|TRM11|TRMT11-1	tRNA methyltransferase 11 homolog	protein-coding	protein-coding
CTRL_6_23_ac_IN_peak_21491,CTRL_5_23_ac_IN_peak_6647,CTRL_5_23_ac_IN_peak_6648,CTRL_5_23_ac_IN_peak_6649,CTRL_5_23_ac_IN_peak_6650,CTRL_5_23_ac_IN_peak_6651,CTRL_5_23_ac_IN_peak_6652,CTRL_6_23_ac_IN_peak_21492,CTRL_5_23_ac_IN_peak_6653,CTRL_5_23_ac_IN_peak_6654	-4.79266	1.91e-16	3.3e-12	chr12	114000000	114000000	NA	non-coding (NR_038440, exon 3 of 3)	-2152	NM_000192	6910	Hs.381715	NM_000192	ENSG00000089225	TBX5	HOS	T-box transcription factor 5	protein-coding	protein-coding
CTRL_6_23_ac_IN_peak_52935	-4.72409	0.000245	0.023744	chr22	36423215	36423973	NA	Intergenic	-35527	NM_002473	4627	Hs.474751	NM_002473	ENSG00000100345	MYH9	BDPLT6|DFNA17|EPSTS|FTNS|MATINS|MHA|NMHC-II-A|NMMHC-IIA|NMMHCA	myosin heavy chain 9	protein-coding	protein-coding
CTRL_6_23_ac_IN_peak_18160,CTRL_5_23_ac_IN_peak_5623	-4.65735	0.00035	0.029608	chr12	10967758	10968140	NA	intron (NR_133575, intron 3 of 3)	18963	NM_176890	259296	Hs.688194	NM_176890	ENSG00000212126	TAS2R50	T2R50|T2R51|TAS2R51	taste 2 receptor member 50	protein-coding	protein-coding
CTRL_6_23_ac_IN_peak_69020	-4.60659	1.14e-05	0.003034	chr6	15951871	15953304	NA	Intergenic	-176499	NM_013262	29116	Hs.484738	NM_013262	ENSG00000007944	MYLIP	IDOL|MIR	myosin regulatory light chain interacting protein	protein-coding	protein-coding
CTRL_6_23_ac_IN_peak_5944,CTRL_5_23_ac_IN_peak_1914	-4.50697	1.73e-07	0.000181	chr1	171000000	171000000	NA	Intergenic	-27708	NM_001282694	2326	Hs.1424	NM_002021	ENSG00000010932	FMO1	-	flavin containing dimethylaniline monoxygenase 1	protein-coding	protein-coding
CTRL_6_23_ac_IN_peak_5940,CTRL_5_23_ac_IN_peak_1909	-4.50249	7.62e-05	0.011161	chr1	171000000	171000000	NA	intron (NR_002601, intron 1 of 6)	3214	NR_002601	388714	Hs.448988	NR_002601	ENSG00000117507	FMO6P	FMO6	flavin containing dimethylaniline monoxygenase 6, pseudogene	pseudo	pseudo
CTRL_6_23_ac_IN_peak_18098,CTRL_5_23_ac_IN_peak_5602,CTRL_5_23_ac_IN_peak_5603,CTRL_5_23_ac_IN_peak_5604,CTRL_5_23_ac_IN_peak_5605,CTRL_5_23_ac_IN_peak_5606,CTRL_6_23_ac_IN_peak_18099	-4.49364	5.58e-16	6.43e-12	chr12	9927658	9933938	NA	intron (NM_207375, intron 1 of 4)	1572	NM_207375	387836	Hs.527665	NM_207375	ENSG00000188393	CLEC2A	INPE5792|KACL|PILAR|UNQ5792	C-type lectin domain family 2 member A	protein-coding	protein-coding
CTRL_6_23_ac_IN_peak_64252,CTRL_5_23_ac_IN_peak_19919	-4.38813	1.09e-05	0.002978	chr5	43903917	43905212	NA	Intergenic	-301334	NR_073113	101000000	Hs.482043	NR_073113		NNT-AS1	-	NNT antisense RNA 1	ncRNA	ncRNA
CTRL_6_23_ac_IN_peak_50637,CTRL_5_23_ac_IN_peak_15896	-4.31056	4.37e-05	0.007667	chr20	54188749	54189745	NA	Intergenic	-15261	NM_001128915	1591	Hs.89663	NM_000782	ENSG00000019186	CYP24A1	CP24|CYP24|HCAI|HCINF1|P450-CC24	cytochrome P450 family 24 subfamily A member 1	protein-coding	protein-coding
CTRL_6_23_ac_IN_peak_63029,CTRL_5_23_ac_IN_peak_19549	-4.28511	4.96e-05	0.008117	chr4	174000000	174000000	NA	intron (NM_021973, intron 1 of 1)	-1190	NR_136197	79804	Hs.61435	NR_003679	ENSG00000237125	HAND2-AS1	DEIN|NBLA00301|UPH	HAND2 antisense RNA 1	ncRNA	ncRNA
CTRL_6_23_ac_IN_peak_21484,CTRL_5_23_ac_IN_peak_6641	-4.24594	5.29e-05	0.008541	chr12	114000000	114000000	NA	intron (NM_000192, intron 5 of 8)	9415	NM_181486	6910	Hs.381715	NM_000192	ENSG00000089225	TBX5	HOS	T-box transcription factor 5	protein-coding	protein-coding
CTRL_5_23_ac_IN_peak_6645,CTRL_6_23_ac_IN_peak_21489,CTRL_5_23_ac_IN_peak_6646	-4.19575	3.57e-07	0.00028	chr12	114000000	114000000	NA	intron (NM_000192, intron 1 of 8)	995	NM_181486	6910	Hs.381715	NM_000192	ENSG00000089225	TBX5	HOS	T-box transcription factor 5	protein-coding	protein-coding
CTRL_6_23_ac_IN_peak_18538,CTRL_5_23_ac_IN_peak_5749	-4.14696	0.000333	0.028784	chr12	26278062	26278633	NA	Intergenic	82774	NM_005086	8082	Hs.183428	NM_005086	ENSG00000123096	SSPN	DAGA5|KRAG|NSPN|SPN1|SPN2	sarcospan	protein-coding	protein-coding
CTRL_6_23_ac_IN_peak_73709	-4.08917	0.000342	0.029111	chr7	1939413	1940515	NA	intron (NM_001013837, intron 16 of 18)	607	NM_001304525	8379	Hs.654838	NM_003550	ENSG00000002822	MAD1L1	MAD1|PIG9|TP53I9|TXBP181	mitotic arrest deficient 1 like 1	protein-coding	protein-coding
CTRL_6_23_ac_IN_peak_83174,CTRL_5_23_ac_IN_peak_25677	-4.03042	0.000369	0.030231	chr9	84874395	84875172	NA	3' UTR (NM_001369538, exon 13 of 13)	168882	NM_001369552	4915	Hs.494312	NM_006180	ENSG00000148053	NTRK2	EIEE58|GP145-TrkB|OBHD|TRKB|trk-B	neurotrophic receptor tyrosine kinase 2	protein-coding	protein-coding
CTRL_5_23_ac_IN_peak_6863,CTRL_6_23_ac_IN_peak_22300	-3.97701	0.000214	0.021729	chr13	23700686	23701461	NA	Intergenic	121713	NM_001204458	55504	Hs.149168	NM_018647	ENSG00000127863	TNFRSF19	TAJ|TAJ-alpha|TRADE|TROY	TNF receptor superfamily member 19	protein-coding	protein-coding
CTRL_5_23_ac_IN_peak_2664,CTRL_6_23_ac_IN_peak_8540,CTRL_5_23_ac_IN_peak_2665	-3.96303	7.52e-05	0.011105	chr1	246000000	246000000	NA	intron (NM_022743, intron 11 of 11)	-517975	NR_151721	111000000	Hs.663694	NR_151721	ENSG00000232192	KIF26B-AS1	-	KIF26B antisense RNA 1	ncRNA	ncRNA
CTRL_6_23_ac_IN_peak_64426,CTRL_5_23_ac_IN_peak_19979	-3.94905	0.000459	0.034209	chr5	54086660	54087393	NA	intron (NM_019087, intron 4 of 4)	-135427	NR_030307	693166		NR_030307	ENSG00000207627	MIR581	MIRN581|hsa-mir-581	microRNA 581	ncRNA	ncRNA
CTRL_5_23_ac_IN_peak_6622,CTRL_6_23_ac_IN_peak_21440	-3.94462	6.26e-05	0.009698	chr12	113000000	113000000	NA	intron (NM_002535, intron 1 of 9)	512	NM_016817	4939	Hs.414332	NM_002535	ENSG00000111335	OAS2	-	2'-5'-oligoadenylate synthetase 2	protein-coding	protein-coding
CTRL_5_23_ac_IN_peak_19565	-3.92843	0.000552	0.037863	chr4	176000000	176000000	NA	Intergenic	39250	NM_021928	60559	Hs.42194	NM_021928	ENSG00000129128	SPCS3	PRO3567|SPC22/23|SPC3|YLR066W	signal peptidase complex subunit 3	protein-coding	protein-coding
CTRL_6_23_ac_IN_peak_73710,CTRL_5_23_ac_IN_peak_22738	-3.82353	0.000687	0.043439	chr7	1940713	1941187	NA	promoter-TSS (NM_001304525)	-379	NM_001304525	8379	Hs.654838	NM_003550	ENSG00000002822	MAD1L1	MAD1|PIG9|TP53I9|TXBP181	mitotic arrest deficient 1 like 1	protein-coding	protein-coding
CTRL_6_23_ac_IN_peak_67289,CTRL_5_23_ac_IN_peak_20807	-3.80537	0.000741	0.045306	chr5	154000000	154000000	NA	Intergenic	-65882	NR_146729	105000000	Hs.590229	NR_146729	ENSG00000251183	LINC01861	-	long intergenic non-protein coding RNA 1861	ncRNA	ncRNA
CTRL_6_23_ac_IN_peak_2825	-3.75611	0.00041	0.031581	chr1	64318784	64320038	NA	Intergenic	115788	NM_001366232	148581	Hs.388746	NM_152489	ENSG00000177414	UBE2U	-	ubiquitin conjugating enzyme E2 U	protein-coding	protein-coding
CTRL_6_23_ac_IN_peak_51435,CTRL_5_23_ac_IN_peak_16087	-3.71519	3.27e-05	0.006419	chr21	34333631	34335216	NA	Intergenic	-29601	NM_172201	9992	Hs.551521	NM_172201	ENSG00000159197	KCNE2	ATFB4|LQT5|LQT6|MIRP1	potassium voltage-gated channel subfamily E regulatory subunit 2	protein-coding	protein-coding
CTRL_6_23_ac_IN_peak_16532,CTRL_5_23_ac_IN_peak_5161	-3.69807	0.000177	0.019368	chr11	104000000	104000000	NA	intron (NM_025208, intron 1 of 6)	57012	NM_033135	80310	Hs.352298	NM_025208	ENSG00000170962	PDGFD	IEGF|MSTP036|SCDGF-B|SCDGFB	platelet derived growth factor D	protein-coding	protein-coding
CTRL_6_23_ac_IN_peak_84701,CTRL_5_23_ac_IN_peak_26214,CTRL_5_23_ac_IN_peak_26215	-3.69686	2.25e-07	0.000199	chr9	118000000	118000000	NA	intron (NM_138557, intron 1 of 1)	319	NM_138554	7099	Hs.174312	NM_003266	ENSG00000136869	TLR4	ARMD10|CD284|TLR-4|TOLL	toll like receptor 4	protein-coding	protein-coding
CTRL_6_23_ac_IN_peak_77419,CTRL_5_23_ac_IN_peak_23915,CTRL_5_23_ac_IN_peak_23916	-3.69252	3.9e-05	0.007149	chr7	135000000	135000000	NA	promoter-TSS (NM_018295)	-177	NM_018295	55281	Hs.521213	NM_018295	ENSG00000146859	TMEM140	-	transmembrane protein 140	protein-coding	protein-coding
CTRL_5_23_ac_IN_peak_19165,CTRL_6_23_ac_IN_peak_61490,CTRL_5_23_ac_IN_peak_19166	-3.67508	3.92e-05	0.007149	chr4	106000000	106000000	NA	Intergenic	62954	NR_147150	105000000	Hs.253188	NR_147150	ENSG00000249613	LINC02173	-	long intergenic non-protein coding RNA 2173	ncRNA	ncRNA
CTRL_6_23_ac_IN_peak_69021	-3.67327	4.87e-05	0.008087	chr6	15953443	15954517	NA	Intergenic	-175106	NM_013262	29116	Hs.484738	NM_013262	ENSG00000007944	MYLIP	IDOL|MIR	myosin regulatory light chain interacting protein	protein-coding	protein-coding
CTRL_6_23_ac_IN_peak_50420,CTRL_5_23_ac_IN_peak_15812,CTRL_5_23_ac_IN_peak_15813	-3.62232	6.13e-05	0.009563	chr20	52031810	52032849	NA	Intergenic	73155	NM_001319146	55734	Hs.473082	NM_018197	ENSG00000020256	ZFP64	ZNF338	ZFP64 zinc finger protein	protein-coding	protein-coding
CTRL_6_23_ac_IN_peak_51406	-3.60457	0.000557	0.038095	chr21	34220484	34221345	NA	Intergenic	40237	NR_027267	114036	Hs.720230	NM_153751	ENSG00000227456	LINC00310	C21orf82|NCRNA00310	long intergenic non-protein coding RNA 310	ncRNA	ncRNA
CTRL_6_23_ac_IN_peak_61345	-3.59002	4.29e-05	0.007594	chr4	99301439	99302493	NA	TTS (NR_037884)	-10981	NM_000667	124	Hs.654433	NM_000667	ENSG00000187758	ADH1A	ADH1	alcohol dehydrogenase 1A (class I), alpha polypeptide	protein-coding	protein-coding
CTRL_6_23_ac_IN_peak_44284,CTRL_5_23_ac_IN_peak_13689	-3.56637	0.000551	0.037863	chr2	87533326	87534026	NA	Intergenic	63726	NR_146460	112597	Hs.652166	NR_024204	ENSG00000222041	CYTOR	C2orf59|LINC00152|NCRNA00152	cytoskeleton regulator RNA	ncRNA	ncRNA
CTRL_6_23_ac_IN_peak_37624,CTRL_5_23_ac_IN_peak_11578	-3.55551	0.000552	0.037863	chr18	46259620	46260368	NA	intron (NM_001008239, intron 3 of 3)	-74024	NM_152470	494470	Hs.501114	NM_152470	ENSG00000141622	RNF165	ARKL2|Ark2C|RNF111L2	ring finger protein 165	protein-coding	protein-coding
CTRL_6_23_ac_IN_peak_63166,CTRL_5_23_ac_IN_peak_19594	-3.53015	4.31e-05	0.007594	chr4	183000000	183000000	NA	Intergenic	-28990	NM_001185149	100000000	Hs.727475	NM_001185149	ENSG00000185758	CLDN24	CLDN21	claudin 24	protein-coding	protein-coding
CTRL_6_23_ac_IN_peak_51986,CTRL_5_23_ac_IN_peak_16317	-3.46486	3.79e-05	0.006997	chr21	45293722	45294841	NA	non-coding (NR_026943, exon 3 of 3)	6229	NR_026943	642852	Hs.11637	NR_026943	ENSG00000223768	LINC00205	NCRNA00205	long intergenic non-protein coding RNA 205	ncRNA	ncRNA
CTRL_6_23_ac_IN_peak_51426,CTRL_5_23_ac_IN_peak_16086	-3.42438	1.72e-05	0.004127	chr21	34306018	34307854	NA	Intergenic	-57088	NM_172201	9992	Hs.551521	NM_172201	ENSG00000159197	KCNE2	ATFB4|LQT5|LQT6|MIRP1	potassium voltage-gated channel subfamily E regulatory subunit 2	protein-coding	protein-coding
CTRL_6_23_ac_IN_peak_19635	-3.41014	0.000533	0.037216	chr12	58531124	58532148	NA	Intergenic	-60066	NR_126341	101000000	Hs.290456	NR_126341	ENSG00000258231	LOC100506869	-	uncharacterized LOC100506869	ncRNA	ncRNA
CTRL_6_23_ac_IN_peak_51414,CTRL_5_23_ac_IN_peak_16085	-3.33039	0.000121	0.015023	chr21	34275864	34277062	NA	Intergenic	-87561	NM_172201	9992	Hs.551521	NM_172201	ENSG00000159197	KCNE2	ATFB4|LQT5|LQT6|MIRP1	potassium voltage-gated channel subfamily E regulatory subunit 2	protein-coding	protein-coding
CTRL_6_23_ac_IN_peak_50633,CTRL_5_23_ac_IN_peak_15892	-3.3119	1.19e-05	0.003119	chr20	54131557	54132418	NA	Intergenic	41999	NM_000782	1591	Hs.89663	NM_000782	ENSG00000019186	CYP24A1	CP24|CYP24|HCAI|HCINF1|P450-CC24	cytochrome P450 family 24 subfamily A member 1	protein-coding	protein-coding
CTRL_6_23_ac_IN_peak_50691,CTRL_5_23_ac_IN_peak_15921	-3.29334	7.26e-06	0.002323	chr20	57039489	57040913	NA	Intergenic	-173495	NR_110631	103000000	Hs.667674	NR_110631		BMP7-AS1	-	BMP7 antisense RNA 1	ncRNA	ncRNA
CTRL_6_23_ac_IN_peak_66208,CTRL_5_23_ac_IN_peak_20461	-3.28197	0.000186	0.020122	chr5	125000000	125000000	NA	Intergenic	-7245	NR_109887	102000000	Hs.407582	NR_109887	ENSG00000260192	LINC02240	-	long intergenic non-protein coding RNA 2240	ncRNA	ncRNA
CTRL_6_23_ac_IN_peak_64332,CTRL_5_23_ac_IN_peak_19938	-3.26036	5.95e-05	0.009462	chr5	53248592	53249655	NA	Intergenic	139281	NR_104654	257396	Hs.12326	NR_034107	ENSG00000247796	LOC257396	-	uncharacterized LOC257396	ncRNA	ncRNA
CTRL_6_23_ac_IN_peak_51439	-3.25989	0.000765	0.045591	chr21	34344248	34345521	NA	Intergenic	-19140	NM_172201	9992	Hs.551521	NM_172201	ENSG00000159197	KCNE2	ATFB4|LQT5|LQT6|MIRP1	potassium voltage-gated channel subfamily E regulatory subunit 2	protein-coding	protein-coding
CTRL_6_23_ac_IN_peak_64427,CTRL_5_23_ac_IN_peak_19980,CTRL_5_23_ac_IN_peak_19981	-3.22038	0.000127	0.015494	chr5	54087695	54088741	NA	intron (NM_019087, intron 4 of 4)	-136619	NR_030307	693166		NR_030307	ENSG00000207627	MIR581	MIRN581|hsa-mir-581	microRNA 581	ncRNA	ncRNA
CTRL_6_23_ac_IN_peak_38142,CTRL_5_23_ac_IN_peak_11746	-3.16338	0.000399	0.031192	chr18	59881375	59882502	NA	Intergenic	-18058	NM_021127	5366	Hs.96	NM_021127	ENSG00000141682	PMAIP1	APR|NOXA	phorbol-12-myristate-13-acetate-induced protein 1	protein-coding	protein-coding
CTRL_6_23_ac_IN_peak_7431,CTRL_5_23_ac_IN_peak_2336	-3.16012	0.000282	0.025612	chr1	215000000	215000000	NA	intron (NM_005401, intron 1 of 18)	32531	NM_005401	5784	Hs.193557	NM_005401	ENSG00000152104	PTPN14	CATLPH|PEZ|PTP36	protein tyrosine phosphatase non-receptor type 14	protein-coding	protein-coding
CTRL_6_23_ac_IN_peak_21519,CTRL_5_23_ac_IN_peak_6663	-3.15746	0.000277	0.025451	chr12	115000000	115000000	NA	Intergenic	-7974	NM_005996	6926	Hs.744016	NM_005996	ENSG00000135111	TBX3	TBX3-ISO|UMS|XHL	T-box transcription factor 3	protein-coding	protein-coding
CTRL_5_23_ac_IN_peak_5599,CTRL_6_23_ac_IN_peak_18096	-3.15694	0.000385	0.0306	chr12	9910446	9911298	NA	intron (NM_207375, intron 4 of 4)	21498	NM_207375	387836	Hs.527665	NM_207375	ENSG00000188393	CLEC2A	INPE5792|KACL|PILAR|UNQ5792	C-type lectin domain family 2 member A	protein-coding	protein-coding
CTRL_6_23_ac_IN_peak_45485,CTRL_5_23_ac_IN_peak_14128,CTRL_5_23_ac_IN_peak_14129	-3.1394	5.38e-06	0.00186	chr2	147000000	147000000	NA	Intergenic	354263	NR_026904	728773	Hs.334462	NR_026904		PABPC1P2	PABP2|PABP4|PABPCP2|PABPCP4	poly(A) binding protein cytoplasmic 1 pseudogene 2	pseudo	pseudo
CTRL_6_23_ac_IN_peak_64253,CTRL_5_23_ac_IN_peak_19920	-3.12094	0.00014	0.016353	chr5	43905524	43906543	NA	Intergenic	-302803	NR_073113	101000000	Hs.482043	NR_073113		NNT-AS1	-	NNT antisense RNA 1	ncRNA	ncRNA
CTRL_6_23_ac_IN_peak_62195,CTRL_5_23_ac_IN_peak_19348,CTRL_5_23_ac_IN_peak_19349	-3.07	9.93e-05	0.0134	chr4	138000000	138000000	NA	exon (NM_014331, exon 1 of 12)	524	NM_014331	23657	Hs.390594	NM_014331	ENSG00000151012	SLC7A11	CCBR1|xCT	solute carrier family 7 member 11	protein-coding	protein-coding
CTRL_6_23_ac_IN_peak_27506,CTRL_5_23_ac_IN_peak_8509	-3.03621	0.000703	0.044099	chr15	40090896	40092011	NA	3' UTR (NM_001003942, exon 3 of 3)	14633	NM_001003942	90427	Hs.591104	NM_033503	ENSG00000104081	BMF	-	Bcl2 modifying factor	protein-coding	protein-coding
CTRL_6_23_ac_IN_peak_16429,CTRL_5_23_ac_IN_peak_5142,CTRL_5_23_ac_IN_peak_5143	-2.99073	7.8e-06	0.002385	chr11	103000000	103000000	NA	intron (NR_038390, intron 4 of 7)	-3566	NM_001145938	4312	Hs.83169	NM_002421	ENSG00000196611	MMP1	CLG|CLGN	matrix metallopeptidase 1	protein-coding	protein-coding
CTRL_6_23_ac_IN_peak_16647,CTRL_5_23_ac_IN_peak_5188	-2.96491	8.32e-05	0.011881	chr11	109000000	109000000	NA	Intergenic	307779	NM_004398	1662	Hs.591931	NM_004398	ENSG00000178105	DDX10	Dbp4|HRH-J8	DEAD-box helicase 10	protein-coding	protein-coding
CTRL_6_23_ac_IN_peak_71183,CTRL_5_23_ac_IN_peak_21972	-2.94513	0.000384	0.0306	chr6	84771515	84772514	NA	Intergenic	-7416	NM_001080508	9096	Hs.251830	NM_001080508	ENSG00000112837	TBX18	CAKUT2	T-box transcription factor 18	protein-coding	protein-coding
CTRL_6_23_ac_IN_peak_1483,CTRL_5_23_ac_IN_peak_443,CTRL_5_23_ac_IN_peak_444,CTRL_5_23_ac_IN_peak_445	-2.93867	2.95e-05	0.006026	chr1	29708490	29710575	NA	Intergenic	328080	NR_110790	102000000	Hs.639413	NR_110790	ENSG00000233399	LINC01648	-	long intergenic non-protein coding RNA 1648	ncRNA	ncRNA
CTRL_6_23_ac_IN_peak_64324,CTRL_5_23_ac_IN_peak_19935	-2.93867	0.000111	0.014197	chr5	53171059	53172778	NA	Intergenic	62076	NR_104654	257396	Hs.12326	NR_034107	ENSG00000247796	LOC257396	-	uncharacterized LOC257396	ncRNA	ncRNA
CTRL_6_23_ac_IN_peak_22248	-2.93269	0.000724	0.044991	chr13	23474035	23475100	NA	intron (NR_038995, intron 2 of 2)	5055	NR_038995	101000000	Hs.50118	NR_038995	ENSG00000232977	LINC00327	NCRNA00327	long intergenic non-protein coding RNA 327	ncRNA	ncRNA
CTRL_6_23_ac_IN_peak_73557,CTRL_5_23_ac_IN_peak_22684,CTRL_5_23_ac_IN_peak_22685,MGD1149_23_ac_IN_peak_74471	-2.92755	1.42e-06	0.000753	chr6	169000000	169000000	NA	Intergenic	9798	NR_125863	102000000	Hs.147721	NR_125863	ENSG00000261039	LINC02544	-	long intergenic non-protein coding RNA 2544	ncRNA	ncRNA
CTRL_6_23_ac_IN_peak_1058,CTRL_5_23_ac_IN_peak_326,CTRL_5_23_ac_IN_peak_327	-2.91882	0.000102	0.013512	chr1	23393747	23394799	NA	intron (NM_003196, intron 7 of 10).2	-24437	NM_001077195	80818	Hs.293798	NM_030634	ENSG00000125945	ZNF436	ZNF|Zfp46	zinc finger protein 436	protein-coding	protein-coding
CTRL_6_23_ac_IN_peak_50634,CTRL_5_23_ac_IN_peak_15893	-2.88825	0.000101	0.013512	chr20	54133095	54134121	NA	Intergenic	40378	NM_000782	1591	Hs.89663	NM_000782	ENSG00000019186	CYP24A1	CP24|CYP24|HCAI|HCINF1|P450-CC24	cytochrome P450 family 24 subfamily A member 1	protein-coding	protein-coding
CTRL_6_23_ac_IN_peak_68684,CTRL_5_23_ac_IN_peak_21233,CTRL_5_23_ac_IN_peak_21234	-2.88471	2.21e-05	0.004824	chr6	8857432	8858913	NA	Intergenic	205963	NR_004855	728655	Hs.214343	NR_004855		HULC	HCCAT1|LINC00078|NCRNA00078	hepatocellular carcinoma up-regulated long non-coding RNA	ncRNA	ncRNA
CTRL_6_23_ac_IN_peak_74205,CTRL_5_23_ac_IN_peak_22937	-2.8794	2.07e-05	0.004766	chr7	20222106	20223486	NA	Intergenic	5219	NR_134569	101000000	Hs.59203	NR_134567	ENSG00000233834	LOC100506098	-	uncharacterized LOC100506098	ncRNA	ncRNA
CTRL_6_23_ac_IN_peak_58871,CTRL_5_23_ac_IN_peak_18398	-2.87905	0.000242	0.023744	chr3	178000000	178000000	NA	intron (NR_110826, intron 1 of 2)	19911	NR_110826	103000000	Hs.570526	NR_110826	ENSG00000231574	LINC02015	KCCAT211	long intergenic non-protein coding RNA 2015	ncRNA	ncRNA
CTRL_6_23_ac_IN_peak_37315,CTRL_5_23_ac_IN_peak_11489	-2.87052	2.79e-05	0.005782	chr18	24985096	24987515	NA	intron (NR_146903, intron 1 of 1)	1674	NR_146903	105000000		NR_146903		LINC01894	-	long intergenic non-protein coding RNA 1894	ncRNA	ncRNA
CTRL_6_23_ac_IN_peak_69017,CTRL_5_23_ac_IN_peak_21329,CTRL_5_23_ac_IN_peak_21330	-2.86939	0.000104	0.013644	chr6	15926020	15927874	NA	Intergenic	-202139	NM_013262	29116	Hs.484738	NM_013262	ENSG00000007944	MYLIP	IDOL|MIR	myosin regulatory light chain interacting protein	protein-coding	protein-coding
CTRL_5_23_ac_IN_peak_6864,CTRL_6_23_ac_IN_peak_22301	-2.8479	0.00041	0.031581	chr13	23702059	23703317	NA	Intergenic	123328	NM_001204458	55504	Hs.149168	NM_018647	ENSG00000127863	TNFRSF19	TAJ|TAJ-alpha|TRADE|TROY	TNF receptor superfamily member 19	protein-coding	protein-coding
CTRL_6_23_ac_IN_peak_2867,CTRL_5_23_ac_IN_peak_855	-2.84237	0.000395	0.031026	chr1	65430094	65430999	NA	intron (NM_017526, intron 3 of 3)	9830	NM_001198681	54741	Hs.23581	NM_017526	ENSG00000213625	LEPROT	LEPR|OB-RGRP|OBRGRP|VPS55	leptin receptor overlapping transcript	protein-coding	protein-coding
CTRL_5_23_ac_IN_peak_17081,CTRL_6_23_ac_IN_peak_54449	-2.83043	0.000353	0.029608	chr3	27165866	27166881	NA	intron (NM_001304384, intron 8 of 16)	50150	NM_001304384	152110	Hs.506115	NM_152534	ENSG00000163491	NEK10	-	NIMA related kinase 10	protein-coding	protein-coding
CTRL_6_23_ac_IN_peak_17199	-2.81327	0.000877	0.048749	chr11	123000000	123000000	NA	intron (NM_001363365, intron 1 of 13)	35146	NM_001363365	84959	Hs.444075	NM_032873	ENSG00000154127	UBASH3B	STS-1|STS1|TULA-2|TULA2|p70	ubiquitin associated and SH3 domain containing B	protein-coding	protein-coding
CTRL_6_23_ac_IN_peak_64239,CTRL_5_23_ac_IN_peak_19915	-2.79276	8.42e-05	0.011928	chr5	43802571	43804141	NA	Intergenic	-200126	NR_073113	101000000	Hs.482043	NR_073113		NNT-AS1	-	NNT antisense RNA 1	ncRNA	ncRNA
CTRL_6_23_ac_IN_peak_57510	-2.78083	0.000515	0.036368	chr3	133000000	133000000	NA	intron (NR_132427, intron 15 of 17)	-22390	NM_016557	51554	Hs.310512	NM_016557	ENSG00000129048	ACKR4	CC-CKR-11|CCBP2|CCR-11|CCR10|CCR11|CCRL1|CCX CKR|CCX-CKR|CKR-11|PPR1|VSHK1	atypical chemokine receptor 4	protein-coding	protein-coding
CTRL_6_23_ac_IN_peak_5427,CTRL_5_23_ac_IN_peak_1770	-2.75189	0.000663	0.04256	chr1	160000000	160000000	NA	Intergenic	9954	NM_001639	325	Hs.507080	NM_001639	ENSG00000132703	APCS	HEL-S-92n|PTX2|SAP	amyloid P component, serum	protein-coding	protein-coding
CTRL_5_23_ac_IN_peak_19787,CTRL_6_23_ac_IN_peak_63839	-2.74813	1.35e-05	0.003411	chr5	33319661	33321044	NA	Intergenic	90617	NR_147008	105000000	Hs.582475	NR_147008	ENSG00000251443	LINC02160	-	long intergenic non-protein coding RNA 2160	ncRNA	ncRNA
CTRL_6_23_ac_IN_peak_58875,CTRL_5_23_ac_IN_peak_18399	-2.7432	0.000255	0.024522	chr3	178000000	178000000	NA	Intergenic	87859	NR_110826	103000000	Hs.570526	NR_110826	ENSG00000231574	LINC02015	KCCAT211	long intergenic non-protein coding RNA 2015	ncRNA	ncRNA
CTRL_6_23_ac_IN_peak_61343,CTRL_5_23_ac_IN_peak_19129	-2.72675	0.000449	0.033851	chr4	99234727	99235725	NA	intron (NR_037884, intron 4 of 9)	-15980	NR_132990	130	Hs.586161	NM_000672	ENSG00000172955	ADH6	ADH-5	alcohol dehydrogenase 6 (class V)	protein-coding	protein-coding
CTRL_6_23_ac_IN_peak_38272,CTRL_5_23_ac_IN_peak_11780	-2.71877	0.000866	0.048474	chr18	67671481	67672247	NA	intron (NR_033921, intron 1 of 4)	142958	NR_146471	102000000	Hs.621261	NR_146471	ENSG00000265555	LINC01903	-	long intergenic non-protein coding RNA 1903	ncRNA	ncRNA
CTRL_6_23_ac_IN_peak_55694,CTRL_5_23_ac_IN_peak_17459	-2.71311	0.000359	0.029836	chr3	59654824	59655682	NA	intron (NR_149028, intron 1 of 3)	3244	NR_149028	339902	Hs.132446	NR_149028		LOC339902	-	hCG1813818	ncRNA	ncRNA
CTRL_6_23_ac_IN_peak_16648,CTRL_5_23_ac_IN_peak_5189	-2.7067	1.94e-05	0.004535	chr11	109000000	109000000	NA	Intergenic	309717	NM_004398	1662	Hs.591931	NM_004398	ENSG00000178105	DDX10	Dbp4|HRH-J8	DEAD-box helicase 10	protein-coding	protein-coding
CTRL_6_23_ac_IN_peak_22946,CTRL_5_23_ac_IN_peak_7068,CTRL_5_23_ac_IN_peak_7069	-2.70019	0.000528	0.037065	chr13	41643606	41645303	NA	intron (NM_015058, intron 37 of 44)	-76059	NR_049803	101000000		NR_049803	ENSG00000284584	MIR5006	-	microRNA 5006	ncRNA	ncRNA
CTRL_5_23_ac_IN_peak_6061,CTRL_6_23_ac_IN_peak_19633,MGD1149_23_ac_IN_peak_20303,MGD1149_23_ac_IN_peak_20304,CTRL_5_23_ac_IN_peak_6062	-2.69582	7.66e-07	0.000529	chr12	58527676	58530025	NA	Intergenic	-62852	NR_126341	101000000	Hs.290456	NR_126341	ENSG00000258231	LOC100506869	-	uncharacterized LOC100506869	ncRNA	ncRNA
CTRL_6_23_ac_IN_peak_82835,CTRL_5_23_ac_IN_peak_25547	-2.69293	4.37e-06	0.001559	chr9	62801615	62803034	NA	intron (NR_121647, intron 1 of 4)	859	NR_121647	103000000	Hs.351215	NR_121647	ENSG00000238113	LINC01410	-	long intergenic non-protein coding RNA 1410	ncRNA	ncRNA
CTRL_6_23_ac_IN_peak_56357,CTRL_5_23_ac_IN_peak_17640	-2.68757	0.000258	0.024707	chr3	99418186	99419200	NA	Intergenic	-219901	NM_020351	1295	Hs.654548	NM_001850	ENSG00000144810	COL8A1	C3orf7	collagen type VIII alpha 1 chain	protein-coding	protein-coding
CTRL_6_23_ac_IN_peak_71556,CTRL_5_23_ac_IN_peak_22095	-2.6824	0.000468	0.034334	chr6	110000000	110000000	NA	intron (NM_001123364, intron 1 of 4)	1108	NM_001354595	728464	Hs.634429	NM_001123364	ENSG00000053328	METTL24	C6orf186	methyltransferase like 24	protein-coding	protein-coding
CTRL_6_23_ac_IN_peak_43430,CTRL_5_23_ac_IN_peak_13427,CTRL_5_23_ac_IN_peak_13428	-2.63897	2.83e-06	0.001214	chr2	62661140	62663443	NA	Intergenic	-11587	NM_001142615	23301	Hs.271667	NM_015252	ENSG00000115504	EHBP1	HPC12|NACSIN	EH domain binding protein 1	protein-coding	protein-coding
CTRL_6_23_ac_IN_peak_35911	-2.63515	0.000322	0.02818	chr17	69141446	69142530	NA	promoter-TSS (NM_080284)	-93	NM_080284	23460	Hs.709514	NM_080284	ENSG00000154262	ABCA6	EST155051	ATP binding cassette subfamily A member 6	protein-coding	protein-coding
CTRL_5_23_ac_IN_peak_17670,CTRL_6_23_ac_IN_peak_56464	-2.63064	0.000494	0.035291	chr3	100000000	100000000	NA	Intergenic	24471	NR_028358	644444	Hs.652353	NR_028357	ENSG00000235156	TMEM30CP	CDC50C|TMEM30C	transmembrane protein 30C, pseudogene	pseudo	pseudo
CTRL_6_23_ac_IN_peak_64232,CTRL_5_23_ac_IN_peak_19913	-2.62314	0.000328	0.02854	chr5	43774523	43775906	NA	Intergenic	-171984	NR_073113	101000000	Hs.482043	NR_073113		NNT-AS1	-	NNT antisense RNA 1	ncRNA	ncRNA
CTRL_6_23_ac_IN_peak_32173,CTRL_5_23_ac_IN_peak_9831	-2.61812	0.00043	0.032643	chr16	72371312	72372610	NA	intron (NR_126330, intron 7 of 13)	-199511	NM_001160213	83449	Hs.714939	NM_031293	ENSG00000118557	PMFBP1	SPGF31|STAP	polyamine modulated factor 1 binding protein 1	protein-coding	protein-coding
CTRL_6_23_ac_IN_peak_58869,CTRL_5_23_ac_IN_peak_18396	-2.61566	0.000261	0.024775	chr3	178000000	178000000	NA	intron (NR_110826, intron 1 of 2)	17753	NR_110826	103000000	Hs.570526	NR_110826	ENSG00000231574	LINC02015	KCCAT211	long intergenic non-protein coding RNA 2015	ncRNA	ncRNA
CTRL_6_23_ac_IN_peak_14334,CTRL_5_23_ac_IN_peak_4469,CTRL_5_23_ac_IN_peak_4470	-2.61531	0.000522	0.036776	chr11	33011761	33012921	NA	Intergenic	-3537	NM_001077242	91614	Hs.280990	NM_139160	ENSG00000121690	DEPDC7	TR2|dJ85M6.4	DEP domain containing 7	protein-coding	protein-coding
CTRL_6_23_ac_IN_peak_77302,CTRL_5_23_ac_IN_peak_23867	-2.60492	0.000905	0.049605	chr7	134000000	134000000	NA	intron (NM_021807, intron 9 of 17)	241281	NR_120513	102000000	Hs.675747	NR_120513		LOC101928861	-	uncharacterized LOC101928861	ncRNA	ncRNA
CTRL_6_23_ac_IN_peak_81101,CTRL_5_23_ac_IN_peak_25042	-2.60492	0.000905	0.049605	chr8	124000000	124000000	NA	intron (NM_148177, intron 1 of 5)	12268	NM_148177	114907	Hs.403933	NM_058229	ENSG00000156804	FBXO32	Fbx32|MAFbx	F-box protein 32	protein-coding	protein-coding
CTRL_6_23_ac_IN_peak_83210,CTRL_5_23_ac_IN_peak_25689	-2.60352	0.000115	0.014548	chr9	86533295	86534611	NA	Intergenic	-179543	NM_001185059	79670	Hs.597057	NM_024617	ENSG00000083223	TUT7	PAPD6|TENT3B|ZCCHC6	terminal uridylyl transferase 7	protein-coding	protein-coding
CTRL_5_23_ac_IN_peak_7013,CTRL_6_23_ac_IN_peak_22699,CTRL_5_23_ac_IN_peak_7014	-2.60194	1.65e-05	0.003989	chr13	35474700	35476596	NA	exon (NM_005584, exon 1 of 1)	1041	NM_005584	4081	Hs.584776	NM_005584	ENSG00000180660	MAB21L1	CAGR1|Nbla00126	mab-21 like 1	protein-coding	protein-coding
MGD1149_23_ac_IN_peak_21908,CTRL_6_23_ac_IN_peak_21546,CTRL_5_23_ac_IN_peak_6667,CTRL_5_23_ac_IN_peak_6668	-2.60035	0.000474	0.03451	chr12	115000000	115000000	NA	Intergenic	-232829	NM_005996	6926	Hs.744016	NM_005996	ENSG00000135111	TBX3	TBX3-ISO|UMS|XHL	T-box transcription factor 3	protein-coding	protein-coding
CTRL_6_23_ac_IN_peak_3435,CTRL_5_23_ac_IN_peak_1029	-2.59262	0.000269	0.024998	chr1	86428721	86429919	NA	intron (NM_006536, intron 3 of 13)	5149	NM_006536	9635	Hs.241551	NM_006536	ENSG00000137975	CLCA2	CACC|CACC3|CLCRG2|CaCC-3	chloride channel accessory 2	protein-coding	protein-coding
CTRL_6_23_ac_IN_peak_64333,CTRL_5_23_ac_IN_peak_19939	-2.58385	0.000481	0.034794	chr5	53249826	53250565	NA	Intergenic	140353	NR_104654	257396	Hs.12326	NR_034107	ENSG00000247796	LOC257396	-	uncharacterized LOC257396	ncRNA	ncRNA
CTRL_6_23_ac_IN_peak_16424	-2.56942	0.000797	0.046699	chr11	103000000	103000000	NA	Intergenic	-6059	NM_001304441	4317	Hs.161839	NM_002424	ENSG00000118113	MMP8	CLG1|HNC|MMP-8|PMNL-CL	matrix metallopeptidase 8	protein-coding	protein-coding
CTRL_6_23_ac_IN_peak_13993,CTRL_5_23_ac_IN_peak_4398,CTRL_6_23_ac_IN_peak_13994	-2.56802	0.00046	0.034209	chr11	15157538	15158722	NA	intron (NM_001042536, intron 2 of 12)	9028	NM_001278313	387755	Hs.591997	NM_001031853	ENSG00000188487	INSC	-	INSC spindle orientation adaptor protein	protein-coding	protein-coding
CTRL_6_23_ac_IN_peak_73796,CTRL_5_23_ac_IN_peak_22767	-2.56486	0.000695	0.043809	chr7	4743923	4744942	NA	intron (NM_001037165, intron 2 of 8)	-31191	NM_001364858	9907	Hs.558440	NM_014855	ENSG00000242802	AP5Z1	KIAA0415|SPG48|zeta	adaptor related protein complex 5 subunit zeta 1	protein-coding	protein-coding
CTRL_5_23_ac_IN_peak_20250,CTRL_6_23_ac_IN_peak_65444	-2.55932	0.000487	0.035058	chr5	91166191	91167306	NA	Intergenic	147654	NR_103548	101000000	Hs.628363	NR_103548	ENSG00000248323	LUCAT1	SCAL1|SCAT5	lung cancer associated transcript 1	ncRNA	ncRNA
CTRL_6_23_ac_IN_peak_83239,CTRL_5_23_ac_IN_peak_25702	-2.55918	0.000373	0.030355	chr9	86614093	86615048	NA	Intergenic	-260160	NM_001185059	79670	Hs.597057	NM_024617	ENSG00000083223	TUT7	PAPD6|TENT3B|ZCCHC6	terminal uridylyl transferase 7	protein-coding	protein-coding
CTRL_6_23_ac_IN_peak_79982	-2.54607	0.000622	0.041073	chr8	91600076	91601426	NA	Intergenic	351432	NM_134266	115111	Hs.354013	NM_052832	ENSG00000147606	SLC26A7	SUT2	solute carrier family 26 member 7	protein-coding	protein-coding
CTRL_6_23_ac_IN_peak_37492,CTRL_5_23_ac_IN_peak_11545	-2.54092	0.000453	0.034029	chr18	40877364	40878036	NA	Intergenic	642977	NR_002838	641516	Hs.116612	NR_002838	ENSG00000267313	KC6	-	keratoconus gene 6	ncRNA	ncRNA
CTRL_6_23_ac_IN_peak_9588,MGD1149_23_ac_IN_peak_10248,CTRL_5_23_ac_IN_peak_3000,CTRL_5_23_ac_IN_peak_3001	-2.53604	0.000194	0.020517	chr10	27624429	27625972	NA	Intergenic	-119415	NR_121652	102000000	Hs.568843	NR_121652		MKX-AS1	-	MKX antisense RNA 1	ncRNA	ncRNA
CTRL_6_23_ac_IN_peak_64141,CTRL_5_23_ac_IN_peak_19877,MGD1149_23_ac_IN_peak_65174	-2.53372	0.000135	0.016092	chr5	39759717	39760854	NA	Intergenic	239854	NR_104632	102000000	Hs.436359	NR_104632	ENSG00000271334	LINC02104	-	long intergenic non-protein coding RNA 2104	ncRNA	ncRNA
CTRL_5_23_ac_IN_peak_22683,CTRL_6_23_ac_IN_peak_73556	-2.52564	0.000138	0.016278	chr6	169000000	169000000	NA	Intergenic	-8328	NR_132623	102000000	Hs.364166	NR_132622	ENSG00000223485	LINC01615	-	long intergenic non-protein coding RNA 1615	ncRNA	ncRNA
CTRL_6_23_ac_IN_peak_28674,CTRL_5_23_ac_IN_peak_8820,CTRL_5_23_ac_IN_peak_8821	-2.46224	0.000104	0.013644	chr15	66756595	66758128	NA	intron (NR_027654, intron 4 of 4)	55125	NR_027654	4091	Hs.153863	NM_005585	ENSG00000137834	SMAD6	AOVD2|HsT17432|MADH6|MADH7	SMAD family member 6	protein-coding	protein-coding
CTRL_6_23_ac_IN_peak_46013,CTRL_5_23_ac_IN_peak_14335,CTRL_5_23_ac_IN_peak_14336,CTRL_5_23_ac_IN_peak_14337	-2.44454	2.54e-05	0.005381	chr2	161000000	161000000	NA	Intergenic	-266129	NM_133484	10010	Hs.132257	NM_004180	ENSG00000136560	TANK	I-TRAF|ITRAF|TRAF2	TRAF family member associated NFKB activator	protein-coding	protein-coding
CTRL_6_23_ac_IN_peak_67286,CTRL_5_23_ac_IN_peak_20803,CTRL_5_23_ac_IN_peak_20804,CTRL_5_23_ac_IN_peak_20805,CTRL_5_23_ac_IN_peak_20806	-2.42614	8.62e-06	0.002504	chr5	154000000	154000000	NA	Intergenic	-60990	NR_146729	105000000	Hs.590229	NR_146729	ENSG00000251183	LINC01861	-	long intergenic non-protein coding RNA 1861	ncRNA	ncRNA
CTRL_6_23_ac_IN_peak_75330,CTRL_5_23_ac_IN_peak_23334	-2.39445	0.000239	0.023707	chr7	46908060	46908955	NA	Intergenic	-211385	NR_134575	730338	Hs.640207	NR_134575	ENSG00000233539	LOC730338	-	uncharacterized LOC730338	ncRNA	ncRNA
CTRL_6_23_ac_IN_peak_38397,MGD1149_23_ac_IN_peak_39019,CTRL_5_23_ac_IN_peak_11801,CTRL_5_23_ac_IN_peak_11802,CTRL_5_23_ac_IN_peak_11803,CTRL_5_23_ac_IN_peak_11804	-2.3852	4.15e-05	0.007392	chr18	75203323	75205774	NA	intron (NM_175907, intron 1 of 1)	965	NM_001306093	284273	Hs.465433	NM_175907	ENSG00000180011	ZADH2	PRG-3	zinc binding alcohol dehydrogenase domain containing 2	protein-coding	protein-coding
CTRL_6_23_ac_IN_peak_67275,CTRL_5_23_ac_IN_peak_20797,CTRL_5_23_ac_IN_peak_20798,MGD1149_23_ac_IN_peak_68339,MGD1149_23_ac_IN_peak_68340,CTRL_5_23_ac_IN_peak_20799	-2.38102	8.09e-06	0.00241	chr5	154000000	154000000	NA	Intergenic	-3285	NR_146729	105000000	Hs.590229	NR_146729	ENSG00000251183	LINC01861	-	long intergenic non-protein coding RNA 1861	ncRNA	ncRNA
CTRL_6_23_ac_IN_peak_64391,MGD1149_23_ac_IN_peak_65327,CTRL_5_23_ac_IN_peak_19957,CTRL_5_23_ac_IN_peak_19958	-2.37067	9.61e-07	0.000621	chr5	53422019	53426324	NA	Intergenic	-56458	NM_006350	10468	Hs.9914	NM_006350	ENSG00000134363	FST	FS	follistatin	protein-coding	protein-coding
CTRL_5_23_ac_IN_peak_2895,CTRL_6_23_ac_IN_peak_9250	-2.36214	0.000731	0.044991	chr10	16905576	16906269	NA	intron (NM_001081, intron 50 of 66)	-88468	NM_152724	6251	Hs.524161	NM_012425	ENSG00000148484	RSU1	RSP-1	Ras suppressor protein 1	protein-coding	protein-coding
CTRL_6_23_ac_IN_peak_51106,CTRL_5_23_ac_IN_peak_16019,CTRL_5_23_ac_IN_peak_16020	-2.35001	0.000774	0.04594	chr21	27423503	27424911	NA	Intergenic	-298172	NR_024357	54088	Hs.570434	NR_024357	ENSG00000225298	LINC00113	C21orf23|NCRNA00113	long intergenic non-protein coding RNA 113	ncRNA	ncRNA
CTRL_6_23_ac_IN_peak_22247,MGD1149_23_ac_IN_peak_22692,CTRL_5_23_ac_IN_peak_6853,MGD1149_23_ac_IN_peak_22693,CTRL_5_23_ac_IN_peak_6854,CTRL_5_23_ac_IN_peak_6855,CTRL_5_23_ac_IN_peak_6856	-2.34227	4.34e-07	0.000326	chr13	23470065	23474010	NA	intron (NR_038995, intron 2 of 2)	2525	NR_038995	101000000	Hs.50118	NR_038995	ENSG00000232977	LINC00327	NCRNA00327	long intergenic non-protein coding RNA 327	ncRNA	ncRNA
CTRL_6_23_ac_IN_peak_42210,CTRL_5_23_ac_IN_peak_13035,CTRL_5_23_ac_IN_peak_13036	-2.33286	0.000895	0.049279	chr2	31415750	31416891	NA	Intergenic	-1578	NM_000379	7498	Hs.250	NM_000379	ENSG00000158125	XDH	XAN1|XO|XOR	xanthine dehydrogenase	protein-coding	protein-coding
CTRL_6_23_ac_IN_peak_19638,CTRL_5_23_ac_IN_peak_6064	-2.3246	0.000314	0.027658	chr12	58536317	58537403	NA	Intergenic	-54842	NR_126341	101000000	Hs.290456	NR_126341	ENSG00000258231	LOC100506869	-	uncharacterized LOC100506869	ncRNA	ncRNA
CTRL_6_23_ac_IN_peak_72381,CTRL_5_23_ac_IN_peak_22320,CTRL_5_23_ac_IN_peak_22321,MGD1149_23_ac_IN_peak_73277,CTRL_5_23_ac_IN_peak_22322	-2.31741	8.88e-06	0.002527	chr6	136000000	136000000	NA	intron (NM_018945, intron 2 of 12)	35575	NR_149042	644135	Hs.126980	NR_149042	ENSG00000237596	LOC644135	-	uncharacterized LOC644135	ncRNA	ncRNA
CTRL_6_23_ac_IN_peak_83001,CTRL_5_23_ac_IN_peak_25621,MGD1149_23_ac_IN_peak_84197	-2.31465	0.000631	0.041406	chr9	76215410	76216267	NA	intron (NM_001190482, intron 20 of 36)	178588	NM_018339	55312	Hs.37558	NM_018339	ENSG00000135002	RFK	RIFK	riboflavin kinase	protein-coding	protein-coding
CTRL_5_23_ac_IN_peak_10327,CTRL_6_23_ac_IN_peak_33767	-2.31107	0.000261	0.024775	chr17	19726717	19727559	NA	Intergenic	-8159	NR_135624	146802	Hs.126830	NM_152908	ENSG00000180638	SLC47A2	MATE2|MATE2-B|MATE2-K|MATE2K	solute carrier family 47 member 2	protein-coding	protein-coding
CTRL_6_23_ac_IN_peak_38075,CTRL_5_23_ac_IN_peak_11714,MGD1149_23_ac_IN_peak_38761,CTRL_5_23_ac_IN_peak_11715,CTRL_5_23_ac_IN_peak_11716,CTRL_5_23_ac_IN_peak_11717,MGD1149_23_ac_IN_peak_38762,CTRL_5_23_ac_IN_peak_11718	-2.29686	2.53e-06	0.001166	chr18	58993537	58997946	NA	Intergenic	-39938	NR_024021	390858	Hs.716280	NR_024021		OACYLP	ACYL3P	O-acyltransferase like, pseudogene	pseudo	pseudo
CTRL_6_23_ac_IN_peak_71715,CTRL_5_23_ac_IN_peak_22167,MGD1149_23_ac_IN_peak_72702	-2.29237	0.000545	0.03769	chr6	112000000	112000000	NA	Intergenic	-14138	NM_001013734	442247	Hs.448264	NM_001013734	ENSG00000251258	RFPL4B	RNF211	ret finger protein like 4B	protein-coding	protein-coding
CTRL_5_23_ac_IN_peak_2174,CTRL_6_23_ac_IN_peak_6951,CTRL_5_23_ac_IN_peak_2175,CTRL_5_23_ac_IN_peak_2176	-2.28934	0.000102	0.013512	chr1	203000000	203000000	NA	intron (NM_032104, intron 12 of 12)	38212	NM_001197131	4660	Hs.444403	NM_002481	ENSG00000077157	PPP1R12B	MYPT2|PP1bp55	protein phosphatase 1 regulatory subunit 12B	protein-coding	protein-coding
CTRL_6_23_ac_IN_peak_12608,CTRL_5_23_ac_IN_peak_3851	-2.28173	0.000198	0.020699	chr10	113000000	113000000	NA	Intergenic	-55683	NM_001177660	3026	Hs.422542	NM_004132	ENSG00000148702	HABP2	FSAP|HABP|HGFAL|NMTC5|PHBP	hyaluronan binding protein 2	protein-coding	protein-coding
CTRL_6_23_ac_IN_peak_42217,CTRL_5_23_ac_IN_peak_13038	-2.26759	0.000363	0.029982	chr2	31477060	31478415	NA	Intergenic	-62995	NM_000379	7498	Hs.250	NM_000379	ENSG00000158125	XDH	XAN1|XO|XOR	xanthine dehydrogenase	protein-coding	protein-coding
CTRL_6_23_ac_IN_peak_29438,CTRL_5_23_ac_IN_peak_9023,MGD1149_23_ac_IN_peak_29926,CTRL_5_23_ac_IN_peak_9024,MGD1149_23_ac_IN_peak_29927	-2.26697	1.63e-05	0.003989	chr15	80530059	80532878	NA	intron (NM_014862, intron 8 of 18)	31476	NR_120363	102000000	Hs.569426	NR_120363	ENSG00000259175	LOC101929586	-	uncharacterized LOC101929586	ncRNA	ncRNA
CTRL_6_23_ac_IN_peak_73589,CTRL_5_23_ac_IN_peak_22703,CTRL_5_23_ac_IN_peak_22704	-2.24904	0.00068	0.043103	chr6	169000000	169000000	NA	Intergenic	-133206	NM_003247	7058	Hs.371147	NM_003247	ENSG00000186340	THBS2	TSP2	thrombospondin 2	protein-coding	protein-coding
CTRL_5_23_ac_IN_peak_14254,CTRL_6_23_ac_IN_peak_45779	-2.24714	0.000787	0.046357	chr2	157000000	157000000	NA	Intergenic	-75117	NM_014568	11227	Hs.269027	NM_014568	ENSG00000136542	GALNT5	GALNAC-T5|GALNACT5	polypeptide N-acetylgalactosaminyltransferase 5	protein-coding	protein-coding
CTRL_6_23_ac_IN_peak_58803,CTRL_5_23_ac_IN_peak_18375	-2.24499	0.000834	0.047611	chr3	177000000	177000000	NA	Intergenic	63439	NR_047465	101000000	Hs.518409	NR_047465	ENSG00000203645	LINC00501	-	long intergenic non-protein coding RNA 501	ncRNA	ncRNA
CTRL_5_23_ac_IN_peak_19132,CTRL_6_23_ac_IN_peak_61359,MGD1149_23_ac_IN_peak_62437,MGD1135_23_ac_IN_peak_23927	-2.24493	2.91e-06	0.001225	chr4	99382414	99383971	NA	Intergenic	-30446	NR_133005	126	Hs.654537	NM_000669	ENSG00000248144	ADH1C	ADH3	alcohol dehydrogenase 1C (class I), gamma polypeptide	protein-coding	protein-coding
CTRL_5_23_ac_IN_peak_14343,CTRL_6_23_ac_IN_peak_46020,MGD1149_23_ac_IN_peak_46984,CTRL_5_23_ac_IN_peak_14344	-2.2296	0.000127	0.015473	chr2	161000000	161000000	NA	Intergenic	-214880	NM_133484	10010	Hs.132257	NM_004180	ENSG00000136560	TANK	I-TRAF|ITRAF|TRAF2	TRAF family member associated NFKB activator	protein-coding	protein-coding
CTRL_6_23_ac_IN_peak_79820,CTRL_5_23_ac_IN_peak_24663	-2.22347	0.000794	0.04662	chr8	79356026	79357296	NA	Intergenic	24473	NR_162137	113000000		NR_162137		MIR12123	-	microRNA 12123	ncRNA	ncRNA
CTRL_6_23_ac_IN_peak_17608,CTRL_5_23_ac_IN_peak_5459,CTRL_5_23_ac_IN_peak_5460	-2.18334	0.000357	0.029768	chr11	135000000	135000000	NA	Intergenic	-35374	NR_135050	101000000	Hs.639995	NR_135050		LOC100507548	-	uncharacterized LOC100507548	ncRNA	ncRNA
CTRL_6_23_ac_IN_peak_50681,MGD1149_23_ac_IN_peak_51852,CTRL_5_23_ac_IN_peak_15914,MGD1149_23_ac_IN_peak_51853	-2.17565	4.8e-05	0.008061	chr20	56826945	56829102	NA	Intergenic	198717	NM_003222	7022	Hs.473152	NM_003222	ENSG00000087510	TFAP2C	AP2-GAMMA|ERF1|TFAP2G|hAP-2g	transcription factor AP-2 gamma	protein-coding	protein-coding
CTRL_6_23_ac_IN_peak_30685,CTRL_5_23_ac_IN_peak_9368,CTRL_5_23_ac_IN_peak_9369,CTRL_6_23_ac_IN_peak_30686	-2.15955	2.47e-05	0.005271	chr16	15014400	15016846	NA	intron (NM_001285449, intron 8 of 16).3	-5226	NR_036265	100000000		NR_036265	ENSG00000239118	MIR1972-2	-	microRNA 1972-2	ncRNA	ncRNA
CTRL_6_23_ac_IN_peak_18109,CTRL_5_23_ac_IN_peak_5608,CTRL_5_23_ac_IN_peak_5609,CTRL_5_23_ac_IN_peak_5610	-2.15717	0.000754	0.045315	chr12	9951261	9952283	NA	non-coding (NR_135047, exon 2 of 3)	504	NM_001207010	160364	Hs.190519	NM_138337	ENSG00000172322	CLEC12A	CD371|CLL-1|CLL1|DCAL-2|MICL	C-type lectin domain family 12 member A	protein-coding	protein-coding
CTRL_6_23_ac_IN_peak_9266,CTRL_5_23_ac_IN_peak_2898,MGD1149_23_ac_IN_peak_9933,CTRL_5_23_ac_IN_peak_2899	-2.15039	3.95e-05	0.007149	chr10	16966422	16968539	NA	intron (NM_001081, intron 31 of 66)	-150026	NM_152724	6251	Hs.524161	NM_012425	ENSG00000148484	RSU1	RSP-1	Ras suppressor protein 1	protein-coding	protein-coding
CTRL_5_23_ac_IN_peak_25696,CTRL_6_23_ac_IN_peak_83219,MGD1149_23_ac_IN_peak_84384,CTRL_5_23_ac_IN_peak_25697,CTRL_5_23_ac_IN_peak_25698	-2.13369	0.000245	0.023744	chr9	86550167	86552497	NA	Intergenic	-196922	NM_001185059	79670	Hs.597057	NM_024617	ENSG00000083223	TUT7	PAPD6|TENT3B|ZCCHC6	terminal uridylyl transferase 7	protein-coding	protein-coding
CTRL_6_23_ac_IN_peak_74203,CTRL_5_23_ac_IN_peak_22934,CTRL_5_23_ac_IN_peak_22935	-2.08478	0.000425	0.032326	chr7	20219255	20221064	NA	intron (NR_134569, intron 3 of 3)	2582	NR_134569	101000000	Hs.59203	NR_134567	ENSG00000233834	LOC100506098	-	uncharacterized LOC100506098	ncRNA	ncRNA
CTRL_6_23_ac_IN_peak_35950,MGD1149_23_ac_IN_peak_36637,CTRL_5_23_ac_IN_peak_11014,CTRL_5_23_ac_IN_peak_11015	-2.08159	4.74e-05	0.007987	chr17	69762243	69764298	NA	intron (NR_109972, intron 3 of 4)	169283	NR_109972	102000000	Hs.579342	NR_109971	ENSG00000227517	LINC01483	-	long intergenic non-protein coding RNA 1483	ncRNA	ncRNA
MGD1149_23_ac_IN_peak_3146,CTRL_6_23_ac_IN_peak_2927,CTRL_5_23_ac_IN_peak_885	-2.07681	0.000245	0.023744	chr1	66563717	66564343	NA	intron (NM_001350218, intron 1 of 22)	29877	NM_001350217	84251	Hs.132121	NM_032291	ENSG00000118473	SGIP1	-	SH3 domain GRB2 like endophilin interacting protein 1	protein-coding	protein-coding
CTRL_6_23_ac_IN_peak_61370,CTRL_5_23_ac_IN_peak_19139	-2.06713	0.000305	0.027136	chr4	99402860	99404600	NA	Intergenic	31404	NM_001166504	131	Hs.389	NM_000673	ENSG00000196344	ADH7	ADH4	alcohol dehydrogenase 7 (class IV), mu or sigma polypeptide	protein-coding	protein-coding
CTRL_6_23_ac_IN_peak_68725,CTRL_5_23_ac_IN_peak_21245	-2.05773	0.000841	0.047639	chr6	11195659	11196531	NA	intron (NM_001271033, intron 1 of 5)	36573	NM_182966	4739	Hs.37982	NM_006403	ENSG00000111859	NEDD9	CAS-L|CAS2|CASL|CASS2|HEF1	neural precursor cell expressed, developmentally down-regulated 9	protein-coding	protein-coding
CTRL_6_23_ac_IN_peak_64421,CTRL_5_23_ac_IN_peak_19977,MGD1149_23_ac_IN_peak_65342,MGD1149_23_ac_IN_peak_65343	-2.04635	0.000167	0.018562	chr5	54061189	54062995	NA	intron (NM_019087, intron 4 of 4)	-110493	NR_030307	693166		NR_030307	ENSG00000207627	MIR581	MIRN581|hsa-mir-581	microRNA 581	ncRNA	ncRNA
CTRL_6_23_ac_IN_peak_83538,MGD1149_23_ac_IN_peak_84710,CTRL_5_23_ac_IN_peak_25825	-2.02026	0.000581	0.039284	chr9	92600276	92601945	NA	intron (NM_001286971, intron 1 of 3)	853	NM_001286971	401541	Hs.713775	NM_001012267	ENSG00000188312	CENPP	CENP-P	centromere protein P	protein-coding	protein-coding
CTRL_6_23_ac_IN_peak_62811,CTRL_5_23_ac_IN_peak_19480,MGD1149_23_ac_IN_peak_63693	-2.01999	0.000283	0.025612	chr4	158000000	158000000	NA	Intergenic	103380	NM_018342	55314	Hs.176227	NM_018342	ENSG00000164124	TMEM144	-	transmembrane protein 144	protein-coding	protein-coding
CTRL_5_23_ac_IN_peak_6883,CTRL_6_23_ac_IN_peak_22337,MGD1149_23_ac_IN_peak_22721	-2.01018	0.000152	0.017401	chr13	24149040	24150179	NA	intron (NM_001286792, intron 3 of 14)	-11111	NM_001166271	221178	Hs.434298	NM_153023	ENSG00000182957	SPATA13	ARHGEF29|ASEF2	spermatogenesis associated 13	protein-coding	protein-coding
CTRL_5_23_ac_IN_peak_8325,CTRL_6_23_ac_IN_peak_27242,CTRL_5_23_ac_IN_peak_8326,MGD1135_23_ac_IN_peak_10542,CTRL_5_23_ac_IN_peak_8327	-2.00754	0.000116	0.014591	chr15	38744267	38746342	NA	Intergenic	48706	NR_160786	NA
CTRL_6_23_ac_IN_peak_50430,CTRL_5_23_ac_IN_peak_15815	-2.00496	0.00033	0.028693	chr20	52402832	52404177	NA	Intergenic	-211519	NM_199427	55734	Hs.473082	NM_018197	ENSG00000020256	ZFP64	ZNF338	ZFP64 zinc finger protein	protein-coding	protein-coding
CTRL_6_23_ac_IN_peak_28195,CTRL_5_23_ac_IN_peak_8701,CTRL_5_23_ac_IN_peak_8702,CTRL_5_23_ac_IN_peak_8703,MGD1149_23_ac_IN_peak_28683,MGD1135_23_ac_IN_peak_10879	-1.98043	6.74e-05	0.010265	chr15	58329878	58332139	NA	Intergenic	-100983	NM_000236	3990	Hs.654472	NM_000236	ENSG00000166035	LIPC	HDLCQ12|HL|HTGL|LIPH	lipase C, hepatic type	protein-coding	protein-coding
CTRL_6_23_ac_IN_peak_45496,MGD1149_23_ac_IN_peak_46536,CTRL_5_23_ac_IN_peak_14136,CTRL_5_23_ac_IN_peak_14137,MGD1149_23_ac_IN_peak_46537	-1.95563	6.03e-05	0.009515	chr2	147000000	147000000	NA	Intergenic	393908	NR_026904	728773	Hs.334462	NR_026904		PABPC1P2	PABP2|PABP4|PABPCP2|PABPCP4	poly(A) binding protein cytoplasmic 1 pseudogene 2	pseudo	pseudo
CTRL_6_23_ac_IN_peak_54389,MGD1149_23_ac_IN_peak_55719,CTRL_5_23_ac_IN_peak_17065	-1.95196	0.000314	0.027658	chr3	24200152	24202133	NA	intron (NM_001354714, intron 2 of 8)	49818	NR_121667	102000000	Hs.570625	NR_121667		LOC101927854	-	uncharacterized LOC101927854	ncRNA	ncRNA
CTRL_5_23_ac_IN_peak_25693,CTRL_6_23_ac_IN_peak_83217,MGD1149_23_ac_IN_peak_84382,CTRL_5_23_ac_IN_peak_25694	-1.93472	0.000269	0.024998	chr9	86547905	86549502	NA	Intergenic	-194293	NM_001185059	79670	Hs.597057	NM_024617	ENSG00000083223	TUT7	PAPD6|TENT3B|ZCCHC6	terminal uridylyl transferase 7	protein-coding	protein-coding
CTRL_6_23_ac_IN_peak_63856,MGD1149_23_ac_IN_peak_64884,CTRL_5_23_ac_IN_peak_19790,CTRL_5_23_ac_IN_peak_19791	-1.93458	0.00073	0.044991	chr5	33793508	33794782	NA	intron (NM_001324511, intron 2 of 2)	97845	NM_001324512	81792	Hs.12680	NM_030955	ENSG00000151388	ADAMTS12	PRO4389	ADAM metallopeptidase with thrombospondin type 1 motif 12	protein-coding	protein-coding
CTRL_6_23_ac_IN_peak_16661,CTRL_5_23_ac_IN_peak_5190,MGD1149_23_ac_IN_peak_17343	-1.93193	0.000644	0.042092	chr11	109000000	109000000	NA	Intergenic	372338	NM_004398	1662	Hs.591931	NM_004398	ENSG00000178105	DDX10	Dbp4|HRH-J8	DEAD-box helicase 10	protein-coding	protein-coding
CTRL_6_23_ac_IN_peak_83211,CTRL_5_23_ac_IN_peak_25690,MGD1135_23_ac_IN_peak_31586,CTRL_5_23_ac_IN_peak_25691	-1.9226	0.000583	0.039284	chr9	86534993	86536178	NA	Intergenic	-181175	NM_001185059	79670	Hs.597057	NM_024617	ENSG00000083223	TUT7	PAPD6|TENT3B|ZCCHC6	terminal uridylyl transferase 7	protein-coding	protein-coding
CTRL_6_23_ac_IN_peak_67274,MGD1149_23_ac_IN_peak_68337,CTRL_5_23_ac_IN_peak_20795,CTRL_5_23_ac_IN_peak_20796,MGD1149_23_ac_IN_peak_68338	-1.90799	0.000838	0.047637	chr5	154000000	154000000	NA	Intergenic	-1081	NR_146729	105000000	Hs.590229	NR_146729	ENSG00000251183	LINC01861	-	long intergenic non-protein coding RNA 1861	ncRNA	ncRNA
CTRL_6_23_ac_IN_peak_16428,CTRL_5_23_ac_IN_peak_5140,CTRL_5_23_ac_IN_peak_5141,MGD1149_23_ac_IN_peak_17242	-1.87671	0.000536	0.037216	chr11	103000000	103000000	NA	intron (NR_038390, intron 4 of 7)	-1920	NM_001145938	4312	Hs.83169	NM_002421	ENSG00000196611	MMP1	CLG|CLGN	matrix metallopeptidase 1	protein-coding	protein-coding
CTRL_6_23_ac_IN_peak_64390,MGD1149_23_ac_IN_peak_65324,CTRL_5_23_ac_IN_peak_19955,CTRL_5_23_ac_IN_peak_19956,MGD1149_23_ac_IN_peak_65325,MGD1149_23_ac_IN_peak_65326	-1.87228	4.42e-05	0.007722	chr5	53419170	53421891	NA	Intergenic	-60099	NM_006350	10468	Hs.9914	NM_006350	ENSG00000134363	FST	FS	follistatin	protein-coding	protein-coding
CTRL_6_23_ac_IN_peak_45358,CTRL_5_23_ac_IN_peak_14089,MGD1149_23_ac_IN_peak_46455,CTRL_5_23_ac_IN_peak_14090,MGD1149_23_ac_IN_peak_46456	-1.86924	0.000121	0.015023	chr2	138000000	138000000	NA	promoter-TSS (NM_006895)	-178	NM_006895	3176	Hs.42151	NM_006895	ENSG00000150540	HNMT	HMT|HNMT-S1|HNMT-S2|MRT51	histamine N-methyltransferase	protein-coding	protein-coding
CTRL_6_23_ac_IN_peak_83237,CTRL_5_23_ac_IN_peak_25700,MGD1149_23_ac_IN_peak_84386,CTRL_5_23_ac_IN_peak_25701	-1.86253	0.000732	0.044991	chr9	86603713	86604702	NA	Intergenic	-249797	NM_001185059	79670	Hs.597057	NM_024617	ENSG00000083223	TUT7	PAPD6|TENT3B|ZCCHC6	terminal uridylyl transferase 7	protein-coding	protein-coding
CTRL_6_23_ac_IN_peak_64092,CTRL_5_23_ac_IN_peak_19861,MGD1149_23_ac_IN_peak_65136,CTRL_5_23_ac_IN_peak_19862,MGD1149_23_ac_IN_peak_65137	-1.86213	0.000352	0.029608	chr5	39101124	39102407	NA	Intergenic	-27366	NM_001285439	253260	Hs.407926	NM_152756	ENSG00000164327	RICTOR	AVO3|PIA|hAVO3	RPTOR independent companion of MTOR complex 2	protein-coding	protein-coding
CTRL_6_23_ac_IN_peak_51246	-1.86032	0.000891	0.049276	chr21	29182484	29183692	NA	Intergenic	-10406	NR_027072	193629	Hs.720711	NM_138968	ENSG00000215533	LINC00189	C21orf109|NCRNA00189	long intergenic non-protein coding RNA 189	ncRNA	ncRNA
CTRL_6_23_ac_IN_peak_21515,CTRL_5_23_ac_IN_peak_6658,CTRL_5_23_ac_IN_peak_6659,CTRL_5_23_ac_IN_peak_6660	-1.83531	0.000335	0.028844	chr12	115000000	115000000	NA	intron (NM_016569, intron 2 of 7)	3621	NM_016569	6926	Hs.744016	NM_005996	ENSG00000135111	TBX3	TBX3-ISO|UMS|XHL	T-box transcription factor 3	protein-coding	protein-coding
CTRL_6_23_ac_IN_peak_42216,MGD1149_23_ac_IN_peak_43205,CTRL_5_23_ac_IN_peak_13037	-1.81349	0.000895	0.049279	chr2	31476006	31476851	NA	Intergenic	-61686	NM_000379	7498	Hs.250	NM_000379	ENSG00000158125	XDH	XAN1|XO|XOR	xanthine dehydrogenase	protein-coding	protein-coding
CTRL_5_23_ac_IN_peak_883,CTRL_6_23_ac_IN_peak_2926,MGD1149_23_ac_IN_peak_3145,CTRL_5_23_ac_IN_peak_884	-1.79814	0.000647	0.0421	chr1	66562498	66563618	NA	intron (NM_001350218, intron 1 of 22)	28905	NM_001350217	84251	Hs.132121	NM_032291	ENSG00000118473	SGIP1	-	SH3 domain GRB2 like endophilin interacting protein 1	protein-coding	protein-coding
CTRL_6_23_ac_IN_peak_43714,CTRL_5_23_ac_IN_peak_13517,MGD1149_23_ac_IN_peak_44647,CTRL_6_23_ac_IN_peak_43715	-1.79377	0.000727	0.044991	chr2	69190366	69192652	NA	intron (NM_032208, intron 16 of 17)	87827	NR_036073	100000000		NR_036073	ENSG00000266649	MIR3126	mir-3126	microRNA 3126	ncRNA	ncRNA
CTRL_6_23_ac_IN_peak_27269,CTRL_5_23_ac_IN_peak_8343,CTRL_5_23_ac_IN_peak_8344,MGD1149_23_ac_IN_peak_27769	-1.77258	0.000224	0.022594	chr15	38885254	38887699	NA	Intergenic	189878	NR_160786	NA
CTRL_6_23_ac_IN_peak_1661,MGD1149_23_ac_IN_peak_1779,CTRL_5_23_ac_IN_peak_505,MGD1149_23_ac_IN_peak_1780	-1.74293	0.000656	0.042376	chr1	33099645	33101409	NA	intron (NM_001350399, intron 9 of 10)	18349	NM_001301826	113451	Hs.101807	NM_052998	ENSG00000142920	AZIN2	ADC|AZI2|AZIB1|ODC-p|ODC1L|ODCp	antizyme inhibitor 2	protein-coding	protein-coding
CTRL_6_23_ac_IN_peak_62160,CTRL_5_23_ac_IN_peak_19344	-1.74242	0.000311	0.027489	chr4	138000000	138000000	NA	Intergenic	117036	NR_146553	105000000	Hs.135587	NR_146553	ENSG00000251632	LINC02172	-	long intergenic non-protein coding RNA 2172	ncRNA	ncRNA
CTRL_6_23_ac_IN_peak_26268,CTRL_5_23_ac_IN_peak_8033,MGD1149_23_ac_IN_peak_26604	-1.68861	0.000818	0.047267	chr14	81401725	81402899	NA	intron (NM_001366850, intron 2 of 7)	25463	NM_001256430	85439	Hs.14248	NM_033104	ENSG00000140022	STON2	STN2|STNB|STNB2	stonin 2	protein-coding	protein-coding
CTRL_6_23_ac_IN_peak_43033,CTRL_5_23_ac_IN_peak_13250,MGD1149_23_ac_IN_peak_43968,MGD1149_23_ac_IN_peak_43969,CTRL_5_23_ac_IN_peak_13251,CTRL_5_23_ac_IN_peak_13252	-1.68803	0.000266	0.024998	chr2	46779621	46782585	NA	Intergenic	-35565	NR_034099	388948	Hs.728895	NR_034099	ENSG00000222005	LINC01118	-	long intergenic non-protein coding RNA 1118	ncRNA	ncRNA
CTRL_6_23_ac_IN_peak_5941,CTRL_5_23_ac_IN_peak_1910,CTRL_5_23_ac_IN_peak_1911	-1.63367	0.000876	0.048746	chr1	171000000	171000000	NA	intron (NR_002601, intron 1 of 6)	5050	NR_002601	388714	Hs.448988	NR_002601	ENSG00000117507	FMO6P	FMO6	flavin containing dimethylaniline monoxygenase 6, pseudogene	pseudo	pseudo
CTRL_6_23_ac_IN_peak_81170,CTRL_5_23_ac_IN_peak_25062,MGD1149_23_ac_IN_peak_82172,CTRL_5_23_ac_IN_peak_25063,MGD1149_23_ac_IN_peak_82173	-1.59613	0.00056	0.038261	chr8	124000000	124000000	NA	Intergenic	-9007	NR_103547	157376	Hs.662360	NM_182525	ENSG00000253868	FER1L6-AS2	C8orf78	FER1L6 antisense RNA 2	ncRNA	ncRNA
CTRL_6_23_ac_IN_peak_35949,MGD1149_23_ac_IN_peak_36634,MGD1149_23_ac_IN_peak_36635,CTRL_5_23_ac_IN_peak_11013,MGD1149_23_ac_IN_peak_36636	-1.56586	0.000544	0.03769	chr17	69759466	69761932	NA	intron (NR_109972, intron 3 of 4)	166712	NR_109972	102000000	Hs.579342	NR_109971	ENSG00000227517	LINC01483	-	long intergenic non-protein coding RNA 1483	ncRNA	ncRNA
CTRL_6_23_ac_IN_peak_54968,CTRL_5_23_ac_IN_peak_17202,MGD1149_23_ac_IN_peak_56297,MGD1149_23_ac_IN_peak_56298,CTRL_5_23_ac_IN_peak_17203	-1.56344	0.000702	0.044099	chr3	45103685	45105955	NA	intron (NM_022842, intron 4 of 8)	41558	NM_022842	64866	Hs.476093	NM_022842	ENSG00000163814	CDCP1	CD318|SIMA135|TRASK	CUB domain containing protein 1	protein-coding	protein-coding
CTRL_6_23_ac_IN_peak_21299,MGD1149_23_ac_IN_peak_21736,CTRL_5_23_ac_IN_peak_6573,MGD1149_23_ac_IN_peak_21737,MGD1135_23_ac_IN_peak_8225	-1.55526	0.000327	0.02854	chr12	109000000	109000000	NA	intron (NR_133898, intron 1 of 5)	15878	NR_133898	83892	Hs.524731	NM_031954	ENSG00000110906	KCTD10	BTBD28|MSTP028|ULRO61|hBACURD3	potassium channel tetramerization domain containing 10	protein-coding	protein-coding
CTRL_6_23_ac_IN_peak_78215,CTRL_5_23_ac_IN_peak_24161,MGD1149_23_ac_IN_peak_79245,MGD1149_23_ac_IN_peak_79246,CTRL_5_23_ac_IN_peak_24162,MGD1149_23_ac_IN_peak_79247,MGD1149_23_ac_IN_peak_79248,CTRL_5_23_ac_IN_peak_24163	-1.54625	0.000112	0.014288	chr8	19081583	19086023	NA	Intergenic	-70100	NM_015310	23362	Hs.434255	NM_015310	ENSG00000156011	PSD3	EFA6D|EFA6R|HCA67	pleckstrin and Sec7 domain containing 3	protein-coding	protein-coding
CTRL_6_23_ac_IN_peak_30955,MGD1149_23_ac_IN_peak_31487,CTRL_6_23_ac_IN_peak_30956,MGD1149_23_ac_IN_peak_31488,CTRL_5_23_ac_IN_peak_9445,MGD1135_23_ac_IN_peak_11924	-1.535	0.000805	0.046914	chr16	22605266	22606743	NA	Intergenic	60306	NR_003676	653786	Hs.564945	NR_003676	ENSG00000257838	OTOAP1	-	OTOA pseudogene 1	pseudo	pseudo
CTRL_6_23_ac_IN_peak_37014,CTRL_5_23_ac_IN_peak_11390,MGD1149_23_ac_IN_peak_37697,CTRL_5_23_ac_IN_peak_11391,MGD1135_23_ac_IN_peak_14500,CTRL_6_23_ac_IN_peak_37015,CTRL_5_23_ac_IN_peak_11392,MGD1149_23_ac_IN_peak_37698,CTRL_5_23_ac_IN_peak_11393	-1.30074	0.000753	0.045315	chr18	10056716	10060673	NA	Intergenic	144678	NM_194434	9218	Hs.165195	NM_003574	ENSG00000101558	VAPA	VAP-33|VAP-A|VAP33|hVAP-33	VAMP associated protein A	protein-coding	protein-coding
CTRL_6_23_ac_IN_peak_83327,MGD1149_23_ac_IN_peak_84426,CTRL_5_23_ac_IN_peak_25734,CTRL_5_23_ac_IN_peak_25735,MGD1149_23_ac_IN_peak_84427,MGD1135_23_ac_IN_peak_31598,CTRL_5_23_ac_IN_peak_25736,CTRL_5_23_ac_IN_peak_25737,MGD1149_23_ac_IN_peak_84428,CTRL_5_23_ac_IN_peak_25738,CTRL_5_23_ac_IN_peak_25739,MGD1149_23_ac_IN_peak_84429,MGD1149_23_ac_IN_peak_84430,CTRL_5_23_ac_IN_peak_25740,MGD1135_23_ac_I…	-1.24492	0.000378	0.030472	chr9	87266309	87272133	NA	Intergenic	120577	NR_161226	401535	Hs.657740	NR_161226		C9orf170	-	chromosome 9 open reading frame 170	ncRNA	ncRNA
MGD1149_23_ac_IN_peak_81503,CTRL_6_23_ac_IN_peak_80420,MGD1135_23_ac_IN_peak_30489,CTRL_5_23_ac_IN_peak_24809,MGD1135_23_ac_IN_peak_30490	1.21688	0.000821	0.04738	chr8	103000000	103000000	NA	intron (NR_160672, intron 1 of 4)	1280	NR_160673	102000000		NR_160672		LOC101927245	-	uncharacterized LOC101927245	ncRNA	ncRNA
MGD1149_23_ac_IN_peak_77523,CTRL_6_23_ac_IN_peak_76484,MGD1135_23_ac_IN_peak_29084,CTRL_5_23_ac_IN_peak_23621,CTRL_5_23_ac_IN_peak_23622,CTRL_6_23_ac_IN_peak_76485,MGD1135_23_ac_IN_peak_29085,CTRL_6_23_ac_IN_peak_76486,MGD1135_23_ac_IN_peak_29086,CTRL_6_23_ac_IN_peak_76487,MGD1135_23_ac_IN_peak_29087,CTRL_6_23_ac_IN_peak_76488,CTRL_6_23_ac_IN_peak_76489,CTRL_5_23_ac_IN_peak_23623	1.21925	0.000626	0.041124	chr7	101000000	101000000	NA	Intergenic	-7267	NM_000602	5054	Hs.414795	NM_000602	ENSG00000106366	SERPINE1	PAI|PAI-1|PAI1|PLANH1	serpin family E member 1	protein-coding	protein-coding
MGD1149_23_ac_IN_peak_33992,MGD1135_23_ac_IN_peak_12938,MGD1135_23_ac_IN_peak_12939,MGD1135_23_ac_IN_peak_12940,CTRL_6_23_ac_IN_peak_33357,MGD1135_23_ac_IN_peak_12941,CTRL_5_23_ac_IN_peak_10207,CTRL_6_23_ac_IN_peak_33358,MGD1135_23_ac_IN_peak_12942	1.21935	0.000828	0.047545	chr17	10125147	10130035	NA	intron (NM_201433, intron 1 of 13)	71015	NM_201433	8522	Hs.462214	NM_003644	ENSG00000007237	GAS7	-	growth arrest specific 7	protein-coding	protein-coding
MGD1149_23_ac_IN_peak_70152,MGD1135_23_ac_IN_peak_26426,CTRL_6_23_ac_IN_peak_68958,MGD1135_23_ac_IN_peak_26427,CTRL_6_23_ac_IN_peak_68959,MGD1135_23_ac_IN_peak_26428,MGD1135_23_ac_IN_peak_26429,CTRL_6_23_ac_IN_peak_68960,MGD1135_23_ac_IN_peak_26430	1.24977	0.00083	0.047545	chr6	14709235	14713020	NA	Intergenic	-425673	NR_108096	102000000	Hs.563409	NR_108096	ENSG00000226673	LINC01108	LncRNA-ES1	long intergenic non-protein coding RNA 1108	ncRNA	ncRNA
MGD1149_23_ac_IN_peak_39394,MGD1135_23_ac_IN_peak_15262,CTRL_6_23_ac_IN_peak_38776,CTRL_5_23_ac_IN_peak_11928,CTRL_6_23_ac_IN_peak_38777,MGD1135_23_ac_IN_peak_15263,MGD1135_23_ac_IN_peak_15264,MGD1135_23_ac_IN_peak_15265,MGD1135_23_ac_IN_peak_15266,CTRL_6_23_ac_IN_peak_38778,CTRL_5_23_ac_IN_peak_11929,MGD1135_23_ac_IN_peak_15267,CTRL_6_23_ac_IN_peak_38779	1.26999	0.000181	0.019776	chr19	2599155	2604496	NA	intron (NM_052847, intron 2 of 4)	-28890	NR_107004	102000000		NR_107004	ENSG00000277904	MIR7850	hsa-mir-7850	microRNA 7850	ncRNA	ncRNA
CTRL_6_23_ac_IN_peak_6244,MGD1149_23_ac_IN_peak_6873,MGD1135_23_ac_IN_peak_2672,CTRL_5_23_ac_IN_peak_1990,MGD1135_23_ac_IN_peak_2673,CTRL_6_23_ac_IN_peak_6245,MGD1135_23_ac_IN_peak_2674,CTRL_6_23_ac_IN_peak_6246,MGD1135_23_ac_IN_peak_2675,CTRL_6_23_ac_IN_peak_6247	1.27022	0.00085	0.048004	chr1	179000000	179000000	NA	Intergenic	-3762	NR_033186	400798	Hs.668085	NM_207467	ENSG00000213057	C1orf220	-	chromosome 1 open reading frame 220 (putative)	ncRNA	ncRNA
MGD1149_23_ac_IN_peak_67301,CTRL_6_23_ac_IN_peak_66335,MGD1135_23_ac_IN_peak_25332,MGD1135_23_ac_IN_peak_25333,CTRL_6_23_ac_IN_peak_66336,CTRL_6_23_ac_IN_peak_66337,MGD1135_23_ac_IN_peak_25334,MGD1135_23_ac_IN_peak_25335,CTRL_6_23_ac_IN_peak_66338,CTRL_6_23_ac_IN_peak_66339,CTRL_5_23_ac_IN_peak_20497,CTRL_6_23_ac_IN_peak_66340,MGD1135_23_ac_IN_peak_25336	1.30737	0.00041	0.031581	chr5	132000000	132000000	NA	intron (NM_001365681, intron 1 of 13)	912	NM_004199	8974	Hs.519568	NM_004199	ENSG00000072682	P4HA2	MYP25	prolyl 4-hydroxylase subunit alpha 2	protein-coding	protein-coding
MGD1149_23_ac_IN_peak_10853,CTRL_6_23_ac_IN_peak_10160,MGD1135_23_ac_IN_peak_4113,CTRL_6_23_ac_IN_peak_10161,MGD1135_23_ac_IN_peak_4114,CTRL_6_23_ac_IN_peak_10162,MGD1135_23_ac_IN_peak_4115	1.31325	0.000836	0.047611	chr10	43862563	43864914	NA	intron (NR_038268, intron 2 of 4)	4327	NR_038268	101000000	Hs.462615	NR_038268	ENSG00000226808	LINC00840	-	long intergenic non-protein coding RNA 840	ncRNA	ncRNA
MGD1149_23_ac_IN_peak_39388,CTRL_6_23_ac_IN_peak_38771,MGD1135_23_ac_IN_peak_15255,CTRL_6_23_ac_IN_peak_38772,MGD1135_23_ac_IN_peak_15256,CTRL_6_23_ac_IN_peak_38773,CTRL_6_23_ac_IN_peak_38774,CTRL_5_23_ac_IN_peak_11926,MGD1135_23_ac_IN_peak_15257,CTRL_5_23_ac_IN_peak_11927,MGD1135_23_ac_IN_peak_15258,MGD1135_23_ac_IN_peak_15259	1.32056	0.000227	0.022763	chr19	2576302	2580401	NA	intron (NM_052847, intron 2 of 4)	-52364	NR_107004	102000000		NR_107004	ENSG00000277904	MIR7850	hsa-mir-7850	microRNA 7850	ncRNA	ncRNA
MGD1149_23_ac_IN_peak_7509,CTRL_6_23_ac_IN_peak_6848,MGD1135_23_ac_IN_peak_2870,MGD1135_23_ac_IN_peak_2871,CTRL_6_23_ac_IN_peak_6849,MGD1135_23_ac_IN_peak_2872,CTRL_5_23_ac_IN_peak_2150	1.34374	0.000304	0.027072	chr1	202000000	202000000	NA	Intergenic	-47505	NM_020443	89796	Hs.585374	NM_020443	ENSG00000134369	NAV1	POMFIL3|STEERIN1|UNC53H1	neuron navigator 1	protein-coding	protein-coding
MGD1149_23_ac_IN_peak_12118,CTRL_6_23_ac_IN_peak_11461,MGD1135_23_ac_IN_peak_4606,CTRL_6_23_ac_IN_peak_11462	1.35984	0.000805	0.046914	chr10	79151962	79154346	NA	intron (NM_020338, intron 3 of 24)	84188	NM_020338	57178	Hs.193118	NM_020338	ENSG00000108175	ZMIZ1	MIZ|RAI17|TRAFIP10|ZIMP10	zinc finger MIZ-type containing 1	protein-coding	protein-coding
MGD1149_23_ac_IN_peak_3130,MGD1135_23_ac_IN_peak_1259,MGD1135_23_ac_IN_peak_1260,MGD1135_23_ac_IN_peak_1261,CTRL_6_23_ac_IN_peak_2913,CTRL_5_23_ac_IN_peak_871,CTRL_5_23_ac_IN_peak_872,CTRL_6_23_ac_IN_peak_2914,CTRL_6_23_ac_IN_peak_2915,CTRL_5_23_ac_IN_peak_873	1.36452	0.000264	0.024927	chr1	66487672	66492501	NA	Intergenic	-43507	NM_001308203	84251	Hs.132121	NM_032291	ENSG00000118473	SGIP1	-	SH3 domain GRB2 like endophilin interacting protein 1	protein-coding	protein-coding
CTRL_6_23_ac_IN_peak_85717,MGD1149_23_ac_IN_peak_86865,CTRL_5_23_ac_IN_peak_26509,MGD1135_23_ac_IN_peak_32478,CTRL_6_23_ac_IN_peak_85718,CTRL_6_23_ac_IN_peak_85719,MGD1135_23_ac_IN_peak_32479,CTRL_6_23_ac_IN_peak_85720	1.3735	0.000573	0.038924	chr9	135000000	135000000	NA	intron (NM_001278074, intron 1 of 65)	1293	NM_000093	1289	Hs.210283	NM_000093	ENSG00000130635	COL5A1	EDSC|EDSCL1	collagen type V alpha 1 chain	protein-coding	protein-coding
MGD1135_23_ac_IN_peak_1661,MGD1149_23_ac_IN_peak_4525,CTRL_6_23_ac_IN_peak_4257,CTRL_5_23_ac_IN_peak_1306,MGD1135_23_ac_IN_peak_1662,CTRL_5_23_ac_IN_peak_1307,CTRL_6_23_ac_IN_peak_4258,MGD1135_23_ac_IN_peak_1663,CTRL_6_23_ac_IN_peak_4259,CTRL_6_23_ac_IN_peak_4260	1.37569	0.000239	0.023707	chr1	115000000	115000000	NA	Intergenic	-82821	NM_005725	10100	Hs.310458	NM_005725	ENSG00000134198	TSPAN2	NET3|TSN2|TSPAN-2	tetraspanin 2	protein-coding	protein-coding
MGD1149_23_ac_IN_peak_33586,MGD1135_23_ac_IN_peak_12790,CTRL_6_23_ac_IN_peak_33042	1.37778	0.000745	0.045315	chr17	2405598	2407130	NA	TTS (NR_028335)	-5304	NM_020310	4335	Hs.626579	NM_020310	ENSG00000070444	MNT	MAD6|MXD6|ROX|bHLHd3	MAX network transcriptional repressor	protein-coding	protein-coding
MGD1149_23_ac_IN_peak_49610,MGD1135_23_ac_IN_peak_19165,CTRL_6_23_ac_IN_peak_48520,MGD1135_23_ac_IN_peak_19166,CTRL_6_23_ac_IN_peak_48521,MGD1135_23_ac_IN_peak_19167,CTRL_6_23_ac_IN_peak_48522,MGD1149_23_ac_IN_peak_49611,MGD1135_23_ac_IN_peak_19168,CTRL_5_23_ac_IN_peak_15147,CTRL_6_23_ac_IN_peak_48523	1.38403	0.000839	0.047639	chr2	237000000	237000000	NA	Intergenic	-20266	NM_057167	1293	Hs.233240	NM_004369	ENSG00000163359	COL6A3	BTHLM1|DYT27|UCMD1	collagen type VI alpha 3 chain	protein-coding	protein-coding
MGD1149_23_ac_IN_peak_64560,MGD1135_23_ac_IN_peak_24511,CTRL_6_23_ac_IN_peak_63559,CTRL_5_23_ac_IN_peak_19715,MGD1135_23_ac_IN_peak_24512,CTRL_6_23_ac_IN_peak_63560,CTRL_6_23_ac_IN_peak_63561,MGD1135_23_ac_IN_peak_24513	1.38829	0.000656	0.042376	chr5	14109312	14111698	NA	Intergenic	-32837	NR_134469	7204	Hs.130031	NM_007118	ENSG00000038382	TRIO	ARHGEF23|MEBAS|MRD44|tgat	trio Rho guanine nucleotide exchange factor	protein-coding	protein-coding
MGD1149_23_ac_IN_peak_7486,CTRL_6_23_ac_IN_peak_6818,MGD1135_23_ac_IN_peak_2847,MGD1135_23_ac_IN_peak_2848,CTRL_6_23_ac_IN_peak_6819,MGD1135_23_ac_IN_peak_2849,CTRL_6_23_ac_IN_peak_6820,MGD1135_23_ac_IN_peak_2850,CTRL_6_23_ac_IN_peak_6821,CTRL_6_23_ac_IN_peak_6822,MGD1135_23_ac_IN_peak_2851	1.39534	0.000278	0.025451	chr1	202000000	202000000	NA	Intergenic	16863	NR_026667	376693	Hs.605989	NR_026667		RPS10P7	RPS10_2_147	ribosomal protein S10 pseudogene 7	pseudo	pseudo
CTRL_6_23_ac_IN_peak_6838,MGD1149_23_ac_IN_peak_7502,CTRL_6_23_ac_IN_peak_6839,MGD1135_23_ac_IN_peak_2862,CTRL_6_23_ac_IN_peak_6840,CTRL_6_23_ac_IN_peak_6841,CTRL_6_23_ac_IN_peak_6842,MGD1135_23_ac_IN_peak_2863,MGD1135_23_ac_IN_peak_2864,CTRL_6_23_ac_IN_peak_6843	1.40865	0.000761	0.045489	chr1	202000000	202000000	NA	Intergenic	63884	NR_026667	376693	Hs.605989	NR_026667		RPS10P7	RPS10_2_147	ribosomal protein S10 pseudogene 7	pseudo	pseudo
CTRL_6_23_ac_IN_peak_43537,MGD1149_23_ac_IN_peak_44431,MGD1135_23_ac_IN_peak_17367,MGD1135_23_ac_IN_peak_17368,CTRL_6_23_ac_IN_peak_43538,CTRL_6_23_ac_IN_peak_43539	1.41176	0.000385	0.0306	chr2	64839110	64842881	NA	Intergenic	22636	NR_110224	102000000	Hs.580313	NR_110224	ENSG00000234572	LINC01800	-	long intergenic non-protein coding RNA 1800	ncRNA	ncRNA
MGD1149_23_ac_IN_peak_1663,MGD1135_23_ac_IN_peak_708,MGD1135_23_ac_IN_peak_709,CTRL_6_23_ac_IN_peak_1571,MGD1135_23_ac_IN_peak_710,MGD1135_23_ac_IN_peak_711,CTRL_6_23_ac_IN_peak_1572,MGD1149_23_ac_IN_peak_1664,MGD1135_23_ac_IN_peak_712	1.41826	0.000124	0.015261	chr1	31711253	31715135	NA	Intergenic	-9177	NM_001856	1307	Hs.368921	NM_001856	ENSG00000084636	COL16A1	447AA|FP1572	collagen type XVI alpha 1 chain	protein-coding	protein-coding
MGD1149_23_ac_IN_peak_71412,CTRL_5_23_ac_IN_peak_21755,CTRL_6_23_ac_IN_peak_70331,MGD1135_23_ac_IN_peak_26965,CTRL_6_23_ac_IN_peak_70332,MGD1135_23_ac_IN_peak_26966,CTRL_6_23_ac_IN_peak_70333,MGD1135_23_ac_IN_peak_26967,MGD1135_23_ac_IN_peak_26968	1.42551	0.000269	0.024998	chr6	44053589	44058556	NA	intron (NR_125864, intron 1 of 4)	18580	NR_125864	102000000	Hs.670378	NR_125864	ENSG00000237686	LOC101929705	-	uncharacterized LOC101929705	ncRNA	ncRNA
MGD1149_23_ac_IN_peak_76039,MGD1135_23_ac_IN_peak_28444,CTRL_6_23_ac_IN_peak_75121,MGD1135_23_ac_IN_peak_28445,CTRL_6_23_ac_IN_peak_75122,CTRL_5_23_ac_IN_peak_23276	1.43591	0.000717	0.044811	chr7	43967228	43968841	NA	intron (NR_003655, intron 10 of 15)	-32856	NM_175064	285955	Hs.645483	NM_175064	ENSG00000136206	SPDYE1	Ringo1|SPDYB2L2|SPDYE|WBSCR19	speedy/RINGO cell cycle regulator family member E1	protein-coding	protein-coding
MGD1149_23_ac_IN_peak_50668,MGD1135_23_ac_IN_peak_19712,MGD1135_23_ac_IN_peak_19713,CTRL_6_23_ac_IN_peak_49498,MGD1135_23_ac_IN_peak_19714,CTRL_6_23_ac_IN_peak_49499,MGD1135_23_ac_IN_peak_19715,CTRL_6_23_ac_IN_peak_49500,MGD1135_23_ac_IN_peak_19716	1.44035	0.00057	0.038837	chr20	31601670	31605117	NA	Intergenic	-1896	NM_181353	3397	Hs.504609	NM_002165	ENSG00000125968	ID1	ID|bHLHb24	inhibitor of DNA binding 1, HLH protein	protein-coding	protein-coding
MGD1149_23_ac_IN_peak_76157,MGD1135_23_ac_IN_peak_28513,CTRL_6_23_ac_IN_peak_75239,MGD1135_23_ac_IN_peak_28514,CTRL_5_23_ac_IN_peak_23316	1.44896	0.000682	0.043169	chr7	46143460	46145442	NA	Intergenic	-223179	NM_001013398	3486	Hs.450230	NM_000598	ENSG00000146674	IGFBP3	BP-53|IBP3	insulin like growth factor binding protein 3	protein-coding	protein-coding
CTRL_6_23_ac_IN_peak_38714,MGD1149_23_ac_IN_peak_39320,MGD1135_23_ac_IN_peak_15198,CTRL_6_23_ac_IN_peak_38715,MGD1135_23_ac_IN_peak_15199,CTRL_6_23_ac_IN_peak_38716,MGD1135_23_ac_IN_peak_15200,MGD1135_23_ac_IN_peak_15201,CTRL_6_23_ac_IN_peak_38717	1.45021	0.000679	0.043103	chr19	2164161	2167403	NA	intron (NM_032482, intron 1 of 27)	1849	NM_032482	84444	Hs.713641	NM_032482	ENSG00000104885	DOT1L	DOT1|KMT4	DOT1 like histone lysine methyltransferase	protein-coding	protein-coding
MGD1149_23_ac_IN_peak_53992,MGD1135_23_ac_IN_peak_21019,MGD1135_23_ac_IN_peak_21020,MGD1135_23_ac_IN_peak_21021,CTRL_6_23_ac_IN_peak_52684	1.45431	0.000785	0.046357	chr22	30420813	30422978	NA	intron (NM_001204204, intron 9 of 9)	-3873	NM_016498	51537	Hs.713636	NM_016498	ENSG00000242114	MTFP1	HSPC242|MTP18	mitochondrial fission process 1	protein-coding	protein-coding
CTRL_6_23_ac_IN_peak_53380,MGD1149_23_ac_IN_peak_54726,CTRL_5_23_ac_IN_peak_16744,MGD1135_23_ac_IN_peak_21331,CTRL_5_23_ac_IN_peak_16745,CTRL_6_23_ac_IN_peak_53381,MGD1135_23_ac_IN_peak_21332,CTRL_6_23_ac_IN_peak_53382	1.45431	4.01e-05	0.007218	chr22	44360866	44365439	NA	Intergenic	-50201	NM_001099294	85352	Hs.6829	NM_001099294	ENSG00000138944	SHISAL1	KIAA1644	shisa like 1	protein-coding	protein-coding
CTRL_6_23_ac_IN_peak_4265,MGD1149_23_ac_IN_peak_4528,CTRL_6_23_ac_IN_peak_4266,MGD1135_23_ac_IN_peak_1666,MGD1135_23_ac_IN_peak_1667,CTRL_6_23_ac_IN_peak_4267,MGD1135_23_ac_IN_peak_1668,CTRL_6_23_ac_IN_peak_4268,CTRL_5_23_ac_IN_peak_1308,MGD1135_23_ac_IN_peak_1669,MGD1135_23_ac_IN_peak_1670,CTRL_6_23_ac_IN_peak_4269	1.46231	0.000108	0.01399	chr1	115000000	115000000	NA	Intergenic	-95254	NM_005725	10100	Hs.310458	NM_005725	ENSG00000134198	TSPAN2	NET3|TSN2|TSPAN-2	tetraspanin 2	protein-coding	protein-coding
MGD1149_23_ac_IN_peak_86845,MGD1135_23_ac_IN_peak_32454,CTRL_6_23_ac_IN_peak_85699,MGD1135_23_ac_IN_peak_32455,CTRL_6_23_ac_IN_peak_85700,MGD1135_23_ac_IN_peak_32456,MGD1135_23_ac_IN_peak_32457	1.46791	0.000599	0.040092	chr9	135000000	135000000	NA	Intergenic	-88246	NM_001278074	1289	Hs.210283	NM_000093	ENSG00000130635	COL5A1	EDSC|EDSCL1	collagen type V alpha 1 chain	protein-coding	protein-coding
MGD1149_23_ac_IN_peak_13667,MGD1135_23_ac_IN_peak_5170,CTRL_6_23_ac_IN_peak_12948,CTRL_6_23_ac_IN_peak_12949,MGD1135_23_ac_IN_peak_5171,CTRL_6_23_ac_IN_peak_12950,CTRL_6_23_ac_IN_peak_12951,MGD1135_23_ac_IN_peak_5172,CTRL_5_23_ac_IN_peak_3943,CTRL_6_23_ac_IN_peak_12952	1.47099	0.000164	0.018381	chr10	126000000	126000000	NA	intron (NM_001288974, intron 14 of 18)	-87898	NR_102707	101000000	Hs.557889	NR_102707	ENSG00000233409	FANK1-AS1	-	FANK1 antisense RNA 1	ncRNA	ncRNA
MGD1149_23_ac_IN_peak_71394,CTRL_6_23_ac_IN_peak_70323,MGD1135_23_ac_IN_peak_26954	1.47992	0.000535	0.037216	chr6	44011085	44012164	NA	intron (NR_125864, intron 1 of 4)	-7974	NR_125865	102000000	Hs.670378	NR_125864	ENSG00000237686	LOC101929705	-	uncharacterized LOC101929705	ncRNA	ncRNA
MGD1149_23_ac_IN_peak_26531,CTRL_6_23_ac_IN_peak_26195,MGD1135_23_ac_IN_peak_9991,MGD1135_23_ac_IN_peak_9992,MGD1149_23_ac_IN_peak_26532,CTRL_6_23_ac_IN_peak_26196	1.48447	0.000391	0.030943	chr14	76956778	76959474	NA	Intergenic	-1512	NR_133913	105000000	Hs.574184	NR_133913	ENSG00000258602	LINC01629	linc-KIAA1737-2	long intergenic non-protein coding RNA 1629	ncRNA	ncRNA
MGD1149_23_ac_IN_peak_33235,MGD1135_23_ac_IN_peak_12608,CTRL_6_23_ac_IN_peak_32699,CTRL_6_23_ac_IN_peak_32700	1.48972	0.000764	0.045591	chr16	88239075	88242832	NA	Intergenic	46672	NR_110944	102000000	Hs.634835	NR_110944	ENSG00000260420	LINC02182	LA16c-444G7.2	long intergenic non-protein coding RNA 2182	ncRNA	ncRNA
MGD1149_23_ac_IN_peak_29179,CTRL_6_23_ac_IN_peak_28709,MGD1135_23_ac_IN_peak_11043,CTRL_5_23_ac_IN_peak_8829,MGD1135_23_ac_IN_peak_11044	1.49302	0.000463	0.034209	chr15	66842877	66844757	NA	Intergenic	112698	NR_135687	103000000	Hs.512978	NR_135687	ENSG00000259289	LINC02206	-	long intergenic non-protein coding RNA 2206	ncRNA	ncRNA
MGD1149_23_ac_IN_peak_12877,MGD1135_23_ac_IN_peak_4862,CTRL_6_23_ac_IN_peak_12199,MGD1135_23_ac_IN_peak_4863,CTRL_6_23_ac_IN_peak_12200	1.49587	0.000283	0.025612	chr10	100000000	100000000	NA	intron (NM_001282436, intron 2 of 5)	786	NM_001001342	282991	Hs.34906	NM_173809	ENSG00000196072	BLOC1S2	BLOS2|BORCS2|CEAP|CEAP11	biogenesis of lysosomal organelles complex 1 subunit 2	protein-coding	protein-coding
MGD1149_23_ac_IN_peak_83823,MGD1135_23_ac_IN_peak_31265,MGD1135_23_ac_IN_peak_31266	1.50418	0.000881	0.048826	chr9	36163987	36166599	NA	Intergenic	-4095	NM_005893	881	Hs.115460	NM_005893	ENSG00000185972	CCIN	BTBD20|KBTBD14	calicin	protein-coding	protein-coding
MGD1149_23_ac_IN_peak_33822,MGD1135_23_ac_IN_peak_12887,CTRL_6_23_ac_IN_peak_33229,CTRL_5_23_ac_IN_peak_10165	1.51209	0.000492	0.035268	chr17	7842821	7843985	NA	intron (NM_001080424, intron 1 of 21)	3486	NM_001080424	23135	Hs.223678	NM_001080424	ENSG00000132510	KDM6B	JMJD3	lysine demethylase 6B	protein-coding	protein-coding
MGD1149_23_ac_IN_peak_76728,MGD1135_23_ac_IN_peak_28784,MGD1135_23_ac_IN_peak_28785,CTRL_6_23_ac_IN_peak_75746,CTRL_5_23_ac_IN_peak_23425,MGD1135_23_ac_IN_peak_28786,CTRL_5_23_ac_IN_peak_23426	1.51459	0.000384	0.0306	chr7	73884643	73887952	NA	Intergenic	25138	NM_182504	135886	Hs.647026	NM_182504	ENSG00000175877	TMEM270	WBSCR28	transmembrane protein 270	protein-coding	protein-coding
MGD1149_23_ac_IN_peak_81510,CTRL_6_23_ac_IN_peak_80428,CTRL_5_23_ac_IN_peak_24811,MGD1135_23_ac_IN_peak_30504,CTRL_6_23_ac_IN_peak_80429,MGD1135_23_ac_IN_peak_30505	1.5203	0.000189	0.020226	chr8	103000000	103000000	NA	Intergenic	-60097	NR_149020	401472		NR_149020		GASAL1	GASL1	growth arrest associated lncRNA 1	ncRNA	ncRNA
CTRL_6_23_ac_IN_peak_4263,MGD1149_23_ac_IN_peak_4527,MGD1135_23_ac_IN_peak_1665,CTRL_6_23_ac_IN_peak_4264	1.52435	0.000235	0.023436	chr1	115000000	115000000	NA	Intergenic	-91442	NM_005725	10100	Hs.310458	NM_005725	ENSG00000134198	TSPAN2	NET3|TSN2|TSPAN-2	tetraspanin 2	protein-coding	protein-coding
MGD1149_23_ac_IN_peak_41314,MGD1135_23_ac_IN_peak_16167,CTRL_6_23_ac_IN_peak_40522,MGD1135_23_ac_IN_peak_16168,CTRL_6_23_ac_IN_peak_40523,MGD1135_23_ac_IN_peak_16169,CTRL_6_23_ac_IN_peak_40524,CTRL_6_23_ac_IN_peak_40525,MGD1135_23_ac_IN_peak_16170,CTRL_6_23_ac_IN_peak_40526,CTRL_6_23_ac_IN_peak_40527,CTRL_6_23_ac_IN_peak_40528,MGD1135_23_ac_IN_peak_16171	1.52594	0.000135	0.016092	chr19	43753281	43759608	NA	Intergenic	-1482	NM_019108	56006	Hs.466875	NM_019108	ENSG00000105771	SMG9	C19orf61|F17127_1|HBMS	SMG9 nonsense mediated mRNA decay factor	protein-coding	protein-coding
MGD1149_23_ac_IN_peak_20232,CTRL_6_23_ac_IN_peak_19519,MGD1135_23_ac_IN_peak_7712,CTRL_6_23_ac_IN_peak_19520	1.53283	0.000354	0.029608	chr12	57089140	57091192	NA	intron (NM_005967, intron 1 of 6)	1052	NM_001330305	4665	Hs.159223	NM_005967	ENSG00000166886	NAB2	MADER	NGFI-A binding protein 2	protein-coding	protein-coding
MGD1149_23_ac_IN_peak_1658,MGD1135_23_ac_IN_peak_699,CTRL_6_23_ac_IN_peak_1562,MGD1135_23_ac_IN_peak_700,CTRL_6_23_ac_IN_peak_1563,MGD1135_23_ac_IN_peak_701,CTRL_6_23_ac_IN_peak_1564,MGD1135_23_ac_IN_peak_702,CTRL_5_23_ac_IN_peak_469,CTRL_6_23_ac_IN_peak_1565,MGD1135_23_ac_IN_peak_703,MGD1135_23_ac_IN_peak_704	1.53533	3.26e-05	0.006419	chr1	31701253	31706256	NA	intron (NM_001856, intron 1 of 70)	263	NM_001856	1307	Hs.368921	NM_001856	ENSG00000084636	COL16A1	447AA|FP1572	collagen type XVI alpha 1 chain	protein-coding	protein-coding
MGD1149_23_ac_IN_peak_756,MGD1135_23_ac_IN_peak_346,CTRL_6_23_ac_IN_peak_712,MGD1135_23_ac_IN_peak_347,MGD1135_23_ac_IN_peak_348,MGD1135_23_ac_IN_peak_349	1.54603	0.000895	0.049279	chr1	17231925	17233895	NA	exon (NM_013358, exon 11 of 16).2	-16188	NM_016233	51702	Hs.149195	NM_016233	ENSG00000142619	PADI3	PAD3|PDI3|UHS1	peptidyl arginine deiminase 3	protein-coding	protein-coding
MGD1149_23_ac_IN_peak_27293,MGD1135_23_ac_IN_peak_10279,MGD1135_23_ac_IN_peak_10280	1.54701	0.0006	0.040092	chr15	22422369	22424319	NA	Intergenic	14682	NR_033350	390535	Hs.454647	NM_001012423		GOLGA8EP	GOLGA8E	golgin A8 family member E, pseudogene	pseudo	pseudo
MGD1149_23_ac_IN_peak_29258,MGD1135_23_ac_IN_peak_11079,CTRL_6_23_ac_IN_peak_28761,MGD1135_23_ac_IN_peak_11080,MGD1135_23_ac_IN_peak_11081,CTRL_6_23_ac_IN_peak_28762,CTRL_6_23_ac_IN_peak_28763	1.54982	0.000267	0.024998	chr15	67144975	67148605	NA	intron (NM_001145103, intron 1 of 8)	8769	NM_001145103	4088	Hs.727986	NM_005902	ENSG00000166949	SMAD3	HSPC193|HsT17436|JV15-2|LDS1C|LDS3|MADH3	SMAD family member 3	protein-coding	protein-coding
CTRL_6_23_ac_IN_peak_70335,MGD1149_23_ac_IN_peak_71418,MGD1135_23_ac_IN_peak_26972,MGD1135_23_ac_IN_peak_26973,MGD1135_23_ac_IN_peak_26974,MGD1135_23_ac_IN_peak_26975	1.55167	0.000332	0.028771	chr6	44064589	44068399	NA	intron (NR_125864, intron 1 of 4)	8158	NR_125864	102000000	Hs.670378	NR_125864	ENSG00000237686	LOC101929705	-	uncharacterized LOC101929705	ncRNA	ncRNA
MGD1135_23_ac_IN_peak_15890,MGD1149_23_ac_IN_peak_40542,MGD1135_23_ac_IN_peak_15891,MGD1149_23_ac_IN_peak_40543,CTRL_6_23_ac_IN_peak_39894,CTRL_6_23_ac_IN_peak_39895	1.56744	0.000377	0.030472	chr19	31230738	31232860	NA	intron (NR_138036, intron 1 of 4)	64289	NR_147209	108000000	Hs.211053	NR_147209	ENSG00000267777	LINC01791	-	long intergenic non-protein coding RNA 1791	ncRNA	ncRNA
MGD1149_23_ac_IN_peak_53816,MGD1135_23_ac_IN_peak_20945,CTRL_6_23_ac_IN_peak_52538	1.56838	0.000882	0.048826	chr22	27748929	27751556	NA	3' UTR (NM_002430, exon 2 of 2)	51514	NM_002430	4330	Hs.268515	NM_002430	ENSG00000169184	MN1	MGCR|MGCR1|MGCR1-PEN|dJ353E16.2	MN1 proto-oncogene, transcriptional regulator	protein-coding	protein-coding
MGD1149_23_ac_IN_peak_84974,CTRL_6_23_ac_IN_peak_83798,MGD1135_23_ac_IN_peak_31794,CTRL_6_23_ac_IN_peak_83799,CTRL_6_23_ac_IN_peak_83800,MGD1135_23_ac_IN_peak_31795	1.56944	0.000529	0.037065	chr9	98488890	98493355	NA	intron (NM_005458, intron 4 of 18)	217813	NM_005458	9568	Hs.198612	NM_005458	ENSG00000136928	GABBR2	EIEE59|GABABR2|GPR51|GPRC3B|HG20|HRIHFB2099|NDPLHS	gamma-aminobutyric acid type B receptor subunit 2	protein-coding	protein-coding
MGD1149_23_ac_IN_peak_27332,MGD1135_23_ac_IN_peak_10296,MGD1135_23_ac_IN_peak_10297,MGD1135_23_ac_IN_peak_10298	1.58067	0.000341	0.029096	chr15	23170404	23173001	NA	TTS (NR_027407)	14362	NR_027407	100000000	Hs.454647	NR_027407	ENSG00000175676	GOLGA8DP	GOLGA8D	golgin A8 family member D, pseudogene	pseudo	pseudo
MGD1149_23_ac_IN_peak_47178,MGD1135_23_ac_IN_peak_18363,CTRL_5_23_ac_IN_peak_14415,CTRL_6_23_ac_IN_peak_46211,CTRL_6_23_ac_IN_peak_46212	1.58147	0.000255	0.024522	chr2	172000000	172000000	NA	Intergenic	6385	NM_004405	1746	Hs.419	NM_004405	ENSG00000115844	DLX2	TES-1|TES1	distal-less homeobox 2	protein-coding	protein-coding
MGD1149_23_ac_IN_peak_71420,MGD1135_23_ac_IN_peak_26976,CTRL_6_23_ac_IN_peak_70336,MGD1135_23_ac_IN_peak_26977	1.58203	0.000794	0.04662	chr6	44069746	44071845	NA	intron (NR_125864, intron 1 of 4)	3857	NR_125864	102000000	Hs.670378	NR_125864	ENSG00000237686	LOC101929705	-	uncharacterized LOC101929705	ncRNA	ncRNA
MGD1149_23_ac_IN_peak_54694,MGD1135_23_ac_IN_peak_21308,CTRL_6_23_ac_IN_peak_53366,CTRL_6_23_ac_IN_peak_53367,MGD1135_23_ac_IN_peak_21309,MGD1135_23_ac_IN_peak_21310	1.5838	0.000335	0.028844	chr22	44085860	44089216	NA	intron (NM_001243385, intron 1 of 12)	18421	NM_001243385	29780	Hs.475074	NM_013327	ENSG00000188677	PARVB	CGI-56	parvin beta	protein-coding	protein-coding
MGD1149_23_ac_IN_peak_27652,MGD1135_23_ac_IN_peak_10506,CTRL_6_23_ac_IN_peak_27112	1.58619	0.000421	0.032171	chr15	34812652	34816006	NA	Intergenic	-18780	NM_005159	70	Hs.118127	NM_005159	ENSG00000159251	ACTC1	ACTC|ASD5|CMD1R|CMH11|LVNC4	actin alpha cardiac muscle 1	protein-coding	protein-coding
MGD1149_23_ac_IN_peak_53950,MGD1135_23_ac_IN_peak_20990,MGD1135_23_ac_IN_peak_20991,CTRL_6_23_ac_IN_peak_52654	1.59163	0.000271	0.025133	chr22	30194153	30196257	NA	Intergenic	-43989	NR_149070	111000000		NR_149070	ENSG00000232530	LIF-AS1	Lnc-LIF-AS	LIF antisense RNA 1	ncRNA	ncRNA
MGD1149_23_ac_IN_peak_28927,CTRL_6_23_ac_IN_peak_28441,MGD1135_23_ac_IN_peak_10956	1.59408	0.000909	0.0497	chr15	62928565	62930185	NA	Intergenic	105418	NR_029709	406965		NR_029709	ENSG00000211137	MIR190A	MIR190|MIRN190|hsa-mir-190a|miR-190|mir-190a	microRNA 190a	ncRNA	ncRNA
MGD1149_23_ac_IN_peak_7547,MGD1135_23_ac_IN_peak_2893,CTRL_6_23_ac_IN_peak_6882,MGD1135_23_ac_IN_peak_2894,CTRL_6_23_ac_IN_peak_6883,MGD1135_23_ac_IN_peak_2895,CTRL_6_23_ac_IN_peak_6884,MGD1149_23_ac_IN_peak_7548,CTRL_6_23_ac_IN_peak_6885,CTRL_6_23_ac_IN_peak_6886,MGD1135_23_ac_IN_peak_2896,CTRL_6_23_ac_IN_peak_6887	1.59494	0.000109	0.01407	chr1	202000000	202000000	NA	intron (NR_046696, intron 2 of 2)	-7877	NR_049823	101000000		NR_049823	ENSG00000264802	MIR5191	-	microRNA 5191	ncRNA	ncRNA
MGD1149_23_ac_IN_peak_57141,MGD1135_23_ac_IN_peak_22190,MGD1135_23_ac_IN_peak_22191	1.59851	0.000836	0.047611	chr3	66467165	66470683	NA	intron (NM_015541, intron 1 of 18)	31497	NM_015541	26018	Hs.518055	NM_015541	ENSG00000144749	LRIG1	LIG-1|LIG1	leucine rich repeats and immunoglobulin like domains 1	protein-coding	protein-coding
MGD1149_23_ac_IN_peak_44405,MGD1135_23_ac_IN_peak_17347,CTRL_6_23_ac_IN_peak_43520,MGD1135_23_ac_IN_peak_17348	1.60443	0.000147	0.017005	chr2	64748784	64750900	NA	Intergenic	-95929	NM_014755	9792	Hs.591569	NM_014755	ENSG00000179833	SERTAD2	Sei-2|TRIP-Br2|TRIPBR2	SERTA domain containing 2	protein-coding	protein-coding
MGD1149_23_ac_IN_peak_15525,CTRL_6_23_ac_IN_peak_14716,MGD1135_23_ac_IN_peak_5848,CTRL_6_23_ac_IN_peak_14717,MGD1135_23_ac_IN_peak_5849,MGD1135_23_ac_IN_peak_5850,MGD1135_23_ac_IN_peak_5851,CTRL_6_23_ac_IN_peak_14718	1.60834	7.64e-05	0.011161	chr11	46711127	46714587	NA	Intergenic	-6309	NM_000506	2147	Hs.655207	NM_000506	ENSG00000180210	F2	PT|RPRGL2|THPH1	coagulation factor II, thrombin	protein-coding	protein-coding
MGD1149_23_ac_IN_peak_30619,MGD1135_23_ac_IN_peak_11567,CTRL_6_23_ac_IN_peak_30036,CTRL_5_23_ac_IN_peak_9189	1.61166	0.000826	0.047545	chr15	99566427	99567693	NA	intron (NM_001352616, intron 1 of 10)	577	NM_001352616	4205	Hs.268675	NM_005587	ENSG00000068305	MEF2A	ADCAD1|RSRFC4|RSRFC9|mef2	myocyte enhancer factor 2A	protein-coding	protein-coding
MGD1149_23_ac_IN_peak_29998,MGD1135_23_ac_IN_peak_11372,CTRL_6_23_ac_IN_peak_29514,MGD1135_23_ac_IN_peak_11373,CTRL_6_23_ac_IN_peak_29515	1.616	0.000831	0.047545	chr15	81312008	81313050	NA	non-coding (NR_135013, exon 5 of 5)	11612	NR_135013	80765	Hs.513075	NM_030574	ENSG00000172345	STARD5	-	StAR related lipid transfer domain containing 5	protein-coding	protein-coding
MGD1149_23_ac_IN_peak_53715,CTRL_6_23_ac_IN_peak_52458,MGD1135_23_ac_IN_peak_20843,CTRL_6_23_ac_IN_peak_52459	1.61978	0.000636	0.04162	chr22	26895085	26896793	NA	Intergenic	-7353	NR_110540	102000000	Hs.517505	NR_110540	ENSG00000235271	LINC01422	-	long intergenic non-protein coding RNA 1422	ncRNA	ncRNA
MGD1149_23_ac_IN_peak_24238,MGD1135_23_ac_IN_peak_9070,MGD1135_23_ac_IN_peak_9071,CTRL_6_23_ac_IN_peak_23806	1.62158	0.000598	0.040092	chr13	99280424	99283406	NA	intron (NR_026644, intron 4 of 8)	-23487	NM_005292	2841	Hs.741589	NM_005292	ENSG00000125245	GPR18	-	G protein-coupled receptor 18	protein-coding	protein-coding
MGD1149_23_ac_IN_peak_36889,CTRL_6_23_ac_IN_peak_36236,MGD1135_23_ac_IN_peak_14157,MGD1135_23_ac_IN_peak_14158	1.63156	0.000462	0.034209	chr17	77323380	77324859	NA	intron (NM_006640, intron 1 of 10)	4604	NM_006640	10801	Hs.440932	NM_006640	ENSG00000184640	SEPTIN9	AF17q25|MSF|MSF1|NAPB|PNUTL4|SEPT9|SINT1|SeptD1	septin 9	protein-coding	protein-coding
MGD1149_23_ac_IN_peak_51862,CTRL_6_23_ac_IN_peak_50705,MGD1135_23_ac_IN_peak_20166,MGD1135_23_ac_IN_peak_20167	1.63284	0.000382	0.0306	chr20	57707607	57709928	NA	intron (NM_199171, intron 1 of 3)	1248	NM_020182	56937	Hs.517155	NM_020182	ENSG00000124225	PMEPA1	STAG1|TMEPAI	prostate transmembrane protein, androgen induced 1	protein-coding	protein-coding
MGD1149_23_ac_IN_peak_11292,CTRL_5_23_ac_IN_peak_3317,MGD1135_23_ac_IN_peak_4291,CTRL_6_23_ac_IN_peak_10698	1.64124	0.000493	0.035268	chr10	62577940	62579600	NA	intron (NM_199452, intron 1 of 6)	58322	NM_199452	22891	Hs.22653	NM_014951	ENSG00000138311	ZNF365	Su48|UAN|ZNF365D	zinc finger protein 365	protein-coding	protein-coding
CTRL_6_23_ac_IN_peak_76544,MGD1149_23_ac_IN_peak_77589,MGD1135_23_ac_IN_peak_29136,MGD1135_23_ac_IN_peak_29137,MGD1149_23_ac_IN_peak_77590	1.65231	0.000242	0.023744	chr7	103000000	103000000	NA	intron (NM_001277335, intron 4 of 19).2	10622	NM_001277335	100000000	Hs.530089	NM_001277335	ENSG00000170667	RASA4B	-	RAS p21 protein activator 4B	protein-coding	protein-coding
MGD1149_23_ac_IN_peak_83902,CTRL_6_23_ac_IN_peak_82766,MGD1135_23_ac_IN_peak_31293,CTRL_6_23_ac_IN_peak_82767,MGD1135_23_ac_IN_peak_31294,CTRL_6_23_ac_IN_peak_82768,MGD1135_23_ac_IN_peak_31295	1.6524	0.000243	0.023744	chr9	37951923	37956365	NA	intron (NM_003028, intron 4 of 5)	-49791	NR_024873	92014	Hs.634120	NM_033412	ENSG00000122696	SLC25A51	CG7943|MCART1	solute carrier family 25 member 51	protein-coding	protein-coding
MGD1149_23_ac_IN_peak_16329,MGD1135_23_ac_IN_peak_6272,CTRL_6_23_ac_IN_peak_15508,CTRL_6_23_ac_IN_peak_15509	1.65974	0.000749	0.045315	chr11	69281321	69282551	NA	Intergenic	-12219	NM_001300923	26579	Hs.523848	NM_138768	ENSG00000172927	MYEOV	OCIM	myeloma overexpressed	protein-coding	protein-coding
MGD1149_23_ac_IN_peak_76255,MGD1135_23_ac_IN_peak_28542,CTRL_6_23_ac_IN_peak_75379,MGD1135_23_ac_IN_peak_28543,CTRL_6_23_ac_IN_peak_75380	1.66071	0.00011	0.01407	chr7	47517637	47520403	NA	intron (NM_022748, intron 2 of 30)	-54217	NR_145813	110000000		NR_145813		SNORD151	-	small nucleolar RNA, C/D box 151	snoRNA	snoRNA
MGD1149_23_ac_IN_peak_45072,MGD1135_23_ac_IN_peak_17613,MGD1135_23_ac_IN_peak_17614,CTRL_6_23_ac_IN_peak_44184,CTRL_6_23_ac_IN_peak_44185,MGD1135_23_ac_IN_peak_17615,CTRL_6_23_ac_IN_peak_44186	1.66551	0.000107	0.013842	chr2	85742785	85745315	NA	Intergenic	-9941	NM_032827	84913	Hs.135569	NM_032827	ENSG00000168874	ATOH8	HATH6|bHLHa21	atonal bHLH transcription factor 8	protein-coding	protein-coding
MGD1149_23_ac_IN_peak_26790,MGD1135_23_ac_IN_peak_10081,MGD1135_23_ac_IN_peak_10082,CTRL_6_23_ac_IN_peak_26436,MGD1149_23_ac_IN_peak_26791,MGD1135_23_ac_IN_peak_10083,MGD1135_23_ac_IN_peak_10084,CTRL_6_23_ac_IN_peak_26437,MGD1135_23_ac_IN_peak_10085	1.66922	1.33e-05	0.003386	chr14	91251209	91258260	NA	promoter-TSS (NM_003485)	-854	NM_001348437	8111	Hs.8882	NM_003485	ENSG00000119714	GPR68	AI2A6|GPR12A|OGR1	G protein-coupled receptor 68	protein-coding	protein-coding
MGD1149_23_ac_IN_peak_674,MGD1135_23_ac_IN_peak_272,CTRL_6_23_ac_IN_peak_631,MGD1135_23_ac_IN_peak_273,CTRL_6_23_ac_IN_peak_632	1.66965	0.000365	0.030066	chr1	16016239	16018031	NA	exon (NM_001349683, exon 2 of 3)	1655	NM_001349686	27129	Hs.502612	NM_014424	ENSG00000173641	HSPB7	cvHSP	heat shock protein family B (small) member 7	protein-coding	protein-coding
MGD1149_23_ac_IN_peak_39357,MGD1135_23_ac_IN_peak_15221,CTRL_6_23_ac_IN_peak_38753,CTRL_5_23_ac_IN_peak_11918,MGD1135_23_ac_IN_peak_15222,CTRL_6_23_ac_IN_peak_38754,MGD1135_23_ac_IN_peak_15223,CTRL_6_23_ac_IN_peak_38755,MGD1135_23_ac_IN_peak_15224	1.67266	3.41e-05	0.006554	chr19	2494373	2498128	NA	Intergenic	20123	NM_015675	4616	Hs.110571	NM_015675	ENSG00000099860	GADD45B	GADD45BETA|MYD118	growth arrest and DNA damage inducible beta	protein-coding	protein-coding
MGD1149_23_ac_IN_peak_60840,MGD1135_23_ac_IN_peak_23414,CTRL_6_23_ac_IN_peak_59747,MGD1135_23_ac_IN_peak_23415	1.67761	0.000725	0.044991	chr4	5368971	5371550	NA	intron (NM_001306082, intron 5 of 12)	-154309	NR_126519	10141	Hs.177972	NM_005750	ENSG00000082929	LINC01587	C4orf6|aC1	long intergenic non-protein coding RNA 1587	ncRNA	ncRNA
MGD1149_23_ac_IN_peak_55004,MGD1135_23_ac_IN_peak_21488,CTRL_6_23_ac_IN_peak_53661	1.67785	0.000787	0.046357	chr3	4830149	4831334	NA	intron (NM_001168272, intron 59 of 60)	75760	NR_125914	101000000	Hs.434505	NR_037903	ENSG00000235831	BHLHE40-AS1	-	BHLHE40 antisense RNA 1	ncRNA	ncRNA
MGD1149_23_ac_IN_peak_74307,MGD1135_23_ac_IN_peak_27877,CTRL_6_23_ac_IN_peak_73425	1.67896	0.000512	0.036241	chr6	161000000	161000000	NA	intron (NM_005922, intron 2 of 26)	46004	NM_005922	4216	Hs.390428	NM_005922	ENSG00000085511	MAP3K4	MAPKKK4|MEKK 4|MEKK4|MTK1|PRO0412	mitogen-activated protein kinase kinase kinase 4	protein-coding	protein-coding
MGD1149_23_ac_IN_peak_20668,MGD1135_23_ac_IN_peak_7860	1.67935	0.000865	0.048474	chr12	67828382	67830090	NA	Intergenic	-99761	NR_110063	102000000	Hs.369609	NR_110063	ENSG00000255970	LINC02421	-	long intergenic non-protein coding RNA 2421	ncRNA	ncRNA
MGD1149_23_ac_IN_peak_31689,MGD1135_23_ac_IN_peak_12002,CTRL_6_23_ac_IN_peak_31150,CTRL_6_23_ac_IN_peak_31151,MGD1135_23_ac_IN_peak_12003,MGD1135_23_ac_IN_peak_12004,CTRL_6_23_ac_IN_peak_31152,CTRL_5_23_ac_IN_peak_9509,MGD1135_23_ac_IN_peak_12005,CTRL_6_23_ac_IN_peak_31153,CTRL_5_23_ac_IN_peak_9510,MGD1135_23_ac_IN_peak_12006,MGD1149_23_ac_IN_peak_31690	1.68579	6.71e-05	0.010265	chr16	29265575	29270617	NA	Intergenic	-34191	NR_002939	440352	Hs.658149	NR_002939		SNX29P2	RUNDC2C	sorting nexin 29 pseudogene 2	pseudo	pseudo
MGD1149_23_ac_IN_peak_2489,MGD1135_23_ac_IN_peak_1055	1.68706	0.000361	0.029892	chr1	53175751	53179495	NA	Intergenic	-19201	NM_000098	1376	Hs.713535	NM_000098	ENSG00000157184	CPT2	CPT1|CPTASE|IIAE4	carnitine palmitoyltransferase 2	protein-coding	protein-coding
MGD1149_23_ac_IN_peak_75221,MGD1135_23_ac_IN_peak_28192,CTRL_6_23_ac_IN_peak_74367,CTRL_5_23_ac_IN_peak_23016,MGD1135_23_ac_IN_peak_28193,CTRL_6_23_ac_IN_peak_74368,MGD1135_23_ac_IN_peak_28194	1.68762	0.000177	0.019385	chr7	25013028	25014770	NA	Intergenic	-33721	NM_015550	26031	Hs.520259	NM_015550	ENSG00000070882	OSBPL3	ORP-3|ORP3|OSBP3	oxysterol binding protein like 3	protein-coding	protein-coding
MGD1149_23_ac_IN_peak_37006,CTRL_6_23_ac_IN_peak_36357,MGD1135_23_ac_IN_peak_14205,MGD1135_23_ac_IN_peak_14206,CTRL_6_23_ac_IN_peak_36358	1.69496	0.000875	0.048746	chr17	78592793	78594258	NA	Intergenic	-16131	NM_173628	8632	Hs.375975	NM_003727	ENSG00000187775	DNAH17	DNAHL1|DNEL2	dynein axonemal heavy chain 17	protein-coding	protein-coding
MGD1149_23_ac_IN_peak_31691,MGD1135_23_ac_IN_peak_12007,CTRL_6_23_ac_IN_peak_31154,CTRL_6_23_ac_IN_peak_31155,CTRL_5_23_ac_IN_peak_9511,CTRL_6_23_ac_IN_peak_31156	1.70277	0.000198	0.020699	chr16	29270807	29274736	NA	Intergenic	-29516	NR_002939	440352	Hs.658149	NR_002939		SNX29P2	RUNDC2C	sorting nexin 29 pseudogene 2	pseudo	pseudo
MGD1149_23_ac_IN_peak_35179,CTRL_6_23_ac_IN_peak_34453,MGD1135_23_ac_IN_peak_13438,CTRL_5_23_ac_IN_peak_10533	1.70476	0.000199	0.020699	chr17	40952994	40954007	NA	Intergenic	13448	NM_213656	390792	Hs.28467	NM_213656	ENSG00000196859	KRT39	CK-39|K39|KA35	keratin 39	protein-coding	protein-coding
MGD1149_23_ac_IN_peak_32130,MGD1135_23_ac_IN_peak_12202,CTRL_6_23_ac_IN_peak_31598,MGD1135_23_ac_IN_peak_12203,MGD1135_23_ac_IN_peak_12204,CTRL_6_23_ac_IN_peak_31599	1.70833	0.000612	0.040678	chr16	55500330	55501614	NA	intron (NM_001127891, intron 11 of 12)	-8100	NM_017839	54947	Hs.460857	NM_017839	ENSG00000087253	LPCAT2	AGPAT11|AYTL1|LysoPAFAT	lysophosphatidylcholine acyltransferase 2	protein-coding	protein-coding
MGD1149_23_ac_IN_peak_77572,CTRL_6_23_ac_IN_peak_76532,MGD1135_23_ac_IN_peak_29121	1.70966	8.47e-05	0.011956	chr7	103000000	103000000	NA	intron (NM_001277335, intron 5 of 19)	11159	NM_001367767	100000000	Hs.530089	NM_001277335	ENSG00000170667	RASA4B	-	RAS p21 protein activator 4B	protein-coding	protein-coding
MGD1149_23_ac_IN_peak_50659,MGD1135_23_ac_IN_peak_19703,CTRL_6_23_ac_IN_peak_49491,MGD1135_23_ac_IN_peak_19704,MGD1149_23_ac_IN_peak_50660,MGD1135_23_ac_IN_peak_19705,MGD1135_23_ac_IN_peak_19706,CTRL_6_23_ac_IN_peak_49492	1.71057	7.1e-05	0.010575	chr20	31586931	31589731	NA	Intergenic	-15068	NR_046853	101000000	Hs.373741	NR_046853	ENSG00000230613	HM13-AS1	-	HM13 antisense RNA 1	ncRNA	ncRNA
MGD1149_23_ac_IN_peak_22673,MGD1135_23_ac_IN_peak_8556,CTRL_6_23_ac_IN_peak_22223,CTRL_6_23_ac_IN_peak_22224,CTRL_5_23_ac_IN_peak_6847,CTRL_6_23_ac_IN_peak_22225	1.71443	4.14e-05	0.007392	chr13	23318873	23321518	NA	intron (NM_000231, intron 6 of 7)	55313	NM_001278055	26278	Hs.159492	NM_014363	ENSG00000151835	SACS	ARSACS|DNAJC29|PPP1R138|SPAX6	sacsin molecular chaperone	protein-coding	protein-coding
MGD1135_23_ac_IN_peak_20840,MGD1149_23_ac_IN_peak_53714,CTRL_6_23_ac_IN_peak_52457,MGD1135_23_ac_IN_peak_20841,CTRL_5_23_ac_IN_peak_16469,MGD1135_23_ac_IN_peak_20842	1.71457	6.95e-05	0.010402	chr22	26891845	26894979	NA	Intergenic	-9880	NR_110540	102000000	Hs.517505	NR_110540	ENSG00000235271	LINC01422	-	long intergenic non-protein coding RNA 1422	ncRNA	ncRNA
MGD1149_23_ac_IN_peak_31192,MGD1135_23_ac_IN_peak_11798,CTRL_6_23_ac_IN_peak_30656	1.71474	0.000747	0.045315	chr16	14378191	14380016	NA	Intergenic	-8837	NR_131191	105000000	Hs.554151	NR_131191	ENSG00000260009	LINC02130	-	long intergenic non-protein coding RNA 2130	ncRNA	ncRNA
CTRL_6_23_ac_IN_peak_42517,MGD1135_23_ac_IN_peak_16969,MGD1149_23_ac_IN_peak_43508,CTRL_5_23_ac_IN_peak_13126,CTRL_6_23_ac_IN_peak_42518,CTRL_6_23_ac_IN_peak_42519	1.71735	0.000132	0.01584	chr2	38096618	38099248	NA	Intergenic	-21752	NM_000104	1545	Hs.154654	NM_000104	ENSG00000138061	CYP1B1	ASGD6|CP1B|CYPIB1|GLC3A|P4501B1	cytochrome P450 family 1 subfamily B member 1	protein-coding	protein-coding
MGD1149_23_ac_IN_peak_43507,MGD1135_23_ac_IN_peak_16966,MGD1135_23_ac_IN_peak_16967,MGD1135_23_ac_IN_peak_16968,CTRL_6_23_ac_IN_peak_42516	1.72045	0.00049	0.03519	chr2	38094324	38096351	NA	Intergenic	-19156	NM_000104	1545	Hs.154654	NM_000104	ENSG00000138061	CYP1B1	ASGD6|CP1B|CYPIB1|GLC3A|P4501B1	cytochrome P450 family 1 subfamily B member 1	protein-coding	protein-coding
MGD1149_23_ac_IN_peak_12155,CTRL_6_23_ac_IN_peak_11481,MGD1135_23_ac_IN_peak_4619,MGD1135_23_ac_IN_peak_4620,CTRL_6_23_ac_IN_peak_11482	1.72656	0.000742	0.045314	chr10	79274478	79276313	NA	intron (NM_020338, intron 7 of 24)	-72074	NM_005729	10105	Hs.381072	NM_005729	ENSG00000108179	PPIF	CYP3|CyP-M|Cyp-D|CypD	peptidylprolyl isomerase F	protein-coding	protein-coding
MGD1149_23_ac_IN_peak_77570,MGD1135_23_ac_IN_peak_29119,MGD1149_23_ac_IN_peak_77571,CTRL_6_23_ac_IN_peak_76531,MGD1135_23_ac_IN_peak_29120,CTRL_5_23_ac_IN_peak_23635	1.73182	4.58e-05	0.007909	chr7	103000000	103000000	NA	intron (NM_001277335, intron 5 of 19)	12782	NM_001367767	100000000	Hs.530089	NM_001277335	ENSG00000170667	RASA4B	-	RAS p21 protein activator 4B	protein-coding	protein-coding
MGD1149_23_ac_IN_peak_60343,MGD1135_23_ac_IN_peak_23183,MGD1135_23_ac_IN_peak_23184,CTRL_6_23_ac_IN_peak_59307,CTRL_6_23_ac_IN_peak_59308,MGD1135_23_ac_IN_peak_23185,CTRL_6_23_ac_IN_peak_59309	1.7419	9.46e-05	0.012929	chr3	194000000	194000000	NA	Intergenic	3608	NM_005524	3280	Hs.250666	NM_005524	ENSG00000114315	HES1	HES-1|HHL|HRY|bHLHb39	hes family bHLH transcription factor 1	protein-coding	protein-coding
MGD1149_23_ac_IN_peak_9847,MGD1135_23_ac_IN_peak_3666,MGD1135_23_ac_IN_peak_3667	1.74301	0.000511	0.036241	chr10	14384345	14386242	NA	Intergenic	-2016	NR_036181	100000000		NR_036181	ENSG00000266321	MIR4293	-	microRNA 4293	ncRNA	ncRNA
MGD1149_23_ac_IN_peak_22925,CTRL_6_23_ac_IN_peak_22521,MGD1135_23_ac_IN_peak_8674,MGD1135_23_ac_IN_peak_8675	1.74374	0.000776	0.046012	chr13	30818730	30820212	NA	Intergenic	16265	NR_047012	101000000	Hs.577982	NR_047012	ENSG00000237879	LINC00398	-	long intergenic non-protein coding RNA 398	ncRNA	ncRNA
MGD1149_23_ac_IN_peak_743,MGD1135_23_ac_IN_peak_335,MGD1135_23_ac_IN_peak_336,MGD1135_23_ac_IN_peak_337	1.75786	0.000388	0.030765	chr1	17177892	17179615	NA	Intergenic	-11036	NR_148993	400743	Hs.522935	NR_148993	ENSG00000204362	LINC02783	-	long intergenic non-protein coding RNA 2783	ncRNA	ncRNA
MGD1149_23_ac_IN_peak_31339,MGD1135_23_ac_IN_peak_11863,CTRL_6_23_ac_IN_peak_30795,MGD1135_23_ac_IN_peak_11864,CTRL_6_23_ac_IN_peak_30796,MGD1135_23_ac_IN_peak_11865,MGD1135_23_ac_IN_peak_11866,CTRL_6_23_ac_IN_peak_30797	1.76025	0.00021	0.021417	chr16	17469319	17471405	NA	intron (NM_022166, intron 1 of 11)	598	NM_022166	64131	Hs.22907	NM_022166	ENSG00000103489	XYLT1	DBQD2|PXYLT1|XT-I|XT1|XTI|XYLTI|xylT-I	xylosyltransferase 1	protein-coding	protein-coding
MGD1135_23_ac_IN_peak_20817,MGD1149_23_ac_IN_peak_53692,MGD1135_23_ac_IN_peak_20818,CTRL_6_23_ac_IN_peak_52436	1.7627	0.000469	0.034334	chr22	26712550	26714094	NA	intron (NR_110543, intron 1 of 5)	40479	NR_110543	103000000	Hs.642767	NR_110543		MIATNB	-	MIAT neighbor	ncRNA	ncRNA
MGD1149_23_ac_IN_peak_45079,MGD1135_23_ac_IN_peak_17618,CTRL_6_23_ac_IN_peak_44188,MGD1135_23_ac_IN_peak_17619	1.76781	6.83e-05	0.010348	chr2	85753779	85755918	NA	exon (NM_032827, exon 1 of 3)	857	NM_032827	84913	Hs.135569	NM_032827	ENSG00000168874	ATOH8	HATH6|bHLHa21	atonal bHLH transcription factor 8	protein-coding	protein-coding
MGD1149_23_ac_IN_peak_34020,MGD1135_23_ac_IN_peak_12949,MGD1135_23_ac_IN_peak_12950	1.76937	0.000345	0.029262	chr17	10289784	10291974	NA	Intergenic	82127	NM_003802	8735	Hs.711142	NM_003802	ENSG00000006788	MYH13	MyHC-IIL|MyHC-eo	myosin heavy chain 13	protein-coding	protein-coding
MGD1149_23_ac_IN_peak_76240,CTRL_6_23_ac_IN_peak_75366,CTRL_6_23_ac_IN_peak_75367,MGD1135_23_ac_IN_peak_28538,CTRL_6_23_ac_IN_peak_75368	1.77713	0.000259	0.024707	chr7	47479547	47482141	NA	intron (NM_022748, intron 4 of 30)	-16041	NR_145813	110000000		NR_145813		SNORD151	-	small nucleolar RNA, C/D box 151	snoRNA	snoRNA
MGD1149_23_ac_IN_peak_27283,MGD1135_23_ac_IN_peak_10270,MGD1135_23_ac_IN_peak_10271,MGD1135_23_ac_IN_peak_10272	1.77828	0.000154	0.017542	chr15	20575548	20577968	NA	Intergenic	14409	NR_027411	729786	Hs.592025	NR_027411	ENSG00000181984	GOLGA8CP	GOLGA8C	golgin A8 family member C, pseudogene	pseudo	pseudo
MGD1149_23_ac_IN_peak_67666,CTRL_6_23_ac_IN_peak_66647,MGD1135_23_ac_IN_peak_25521,MGD1135_23_ac_IN_peak_25522,MGD1135_23_ac_IN_peak_25523,CTRL_6_23_ac_IN_peak_66648	1.78073	6.95e-05	0.010402	chr5	140000000	140000000	NA	promoter-TSS (NR_105052)	-596	NR_105053	102000000	Hs.147408	NR_105052	ENSG00000249131	PSD2-AS1	-	PSD2 antisense RNA 1	ncRNA	ncRNA
MGD1149_23_ac_IN_peak_34748,MGD1135_23_ac_IN_peak_13263,CTRL_6_23_ac_IN_peak_34050,CTRL_6_23_ac_IN_peak_34051,MGD1135_23_ac_IN_peak_13264,CTRL_6_23_ac_IN_peak_34052,MGD1135_23_ac_IN_peak_13265,CTRL_5_23_ac_IN_peak_10402	1.78219	5.11e-05	0.008338	chr17	31594099	31596664	NA	Intergenic	19970	NR_029856	100000000		NR_029856	ENSG00000283978	MIR365B	MIR365-2|MIRN365-2|hsa-mir-365b|mir-365b	microRNA 365b	ncRNA	ncRNA
MGD1149_23_ac_IN_peak_48637,CTRL_6_23_ac_IN_peak_47646,MGD1135_23_ac_IN_peak_18810,CTRL_5_23_ac_IN_peak_14833,CTRL_6_23_ac_IN_peak_47647,MGD1135_23_ac_IN_peak_18811,MGD1135_23_ac_IN_peak_18812,CTRL_6_23_ac_IN_peak_47648	1.78259	7.53e-06	0.002333	chr2	218000000	218000000	NA	intron (NM_022648, intron 1 of 32)	11873	NM_022648	7145	Hs.471381	NM_022648	ENSG00000079308	TNS1	MST091|MST122|MST127|MSTP091|MSTP122|MSTP127|MXRA6|PPP1R155|TNS	tensin 1	protein-coding	protein-coding
MGD1149_23_ac_IN_peak_29521,CTRL_6_23_ac_IN_peak_29073,MGD1135_23_ac_IN_peak_11211,MGD1135_23_ac_IN_peak_11212	1.78776	0.000382	0.0306	chr15	73898129	73900269	NA	Intergenic	25635	NM_001286434	161514	Hs.124512	NM_153356	ENSG00000167139	TBC1D21	MgcRabGAP	TBC1 domain family member 21	protein-coding	protein-coding
CTRL_6_23_ac_IN_peak_48894,MGD1149_23_ac_IN_peak_49980,MGD1135_23_ac_IN_peak_19367,CTRL_6_23_ac_IN_peak_48895,MGD1135_23_ac_IN_peak_19368,MGD1135_23_ac_IN_peak_19369	1.78937	0.00012	0.015023	chr20	1859341	1861708	NA	Intergenic	-33643	NM_001330728	140885	Hs.581021	NM_080792	ENSG00000198053	SIRPA	BIT|CD172A|MFR|MYD-1|P84|PTPNS1|SHPS1|SIRP	signal regulatory protein alpha	protein-coding	protein-coding
MGD1149_23_ac_IN_peak_47617,MGD1135_23_ac_IN_peak_18477,MGD1135_23_ac_IN_peak_18478	1.79049	0.000734	0.045033	chr2	191000000	191000000	NA	Intergenic	-11884	NM_001321313	4664	Hs.107474	NM_005966	ENSG00000138386	NAB1	-	NGFI-A binding protein 1	protein-coding	protein-coding
MGD1149_23_ac_IN_peak_69668,CTRL_6_23_ac_IN_peak_68515,MGD1135_23_ac_IN_peak_26287,CTRL_6_23_ac_IN_peak_68516,MGD1135_23_ac_IN_peak_26288,CTRL_6_23_ac_IN_peak_68517	1.79079	9.75e-05	0.013215	chr6	4352319	4355467	NA	Intergenic	-134905	NR_149117	105000000	Hs.436882	NR_149117		LINC02533	-	long intergenic non-protein coding RNA 2533	ncRNA	ncRNA
MGD1149_23_ac_IN_peak_24239,MGD1135_23_ac_IN_peak_9072,CTRL_6_23_ac_IN_peak_23807,MGD1135_23_ac_IN_peak_9073,MGD1135_23_ac_IN_peak_9074	1.7979	0.00053	0.037103	chr13	99283804	99285452	NA	intron (NR_026644, intron 4 of 8)	22771	NM_004951	1880	Hs.784	NM_004951	ENSG00000169508	GPR183	EBI2|hEBI2	G protein-coupled receptor 183	protein-coding	protein-coding
MGD1149_23_ac_IN_peak_50549,CTRL_6_23_ac_IN_peak_49397,MGD1135_23_ac_IN_peak_19544,CTRL_6_23_ac_IN_peak_49398,MGD1135_23_ac_IN_peak_19545	1.80169	6.08e-05	0.009555	chr20	23148160	23150598	NA	Intergenic	-16743	NR_034149	200261	Hs.352228	NM_182535	ENSG00000233746	LINC00656	-	long intergenic non-protein coding RNA 656	ncRNA	ncRNA
MGD1149_23_ac_IN_peak_68321,CTRL_6_23_ac_IN_peak_67223,MGD1135_23_ac_IN_peak_25750,CTRL_6_23_ac_IN_peak_67224,MGD1135_23_ac_IN_peak_25751	1.80821	0.000229	0.022978	chr5	152000000	152000000	NA	Intergenic	-30897	NM_001309444	6678	Hs.111779	NM_003118	ENSG00000113140	SPARC	BM-40|OI17|ON	secreted protein acidic and cysteine rich	protein-coding	protein-coding
MGD1149_23_ac_IN_peak_60907,MGD1135_23_ac_IN_peak_23440,CTRL_6_23_ac_IN_peak_59802	1.80942	0.00046	0.034209	chr4	7205042	7206527	NA	intron (NM_020777, intron 1 of 26)	13246	NM_020777	57537	Hs.479099	NM_020777	ENSG00000184985	SORCS2	-	sortilin related VPS10 domain containing receptor 2	protein-coding	protein-coding
MGD1149_23_ac_IN_peak_76821,MGD1135_23_ac_IN_peak_28851,CTRL_6_23_ac_IN_peak_75801,MGD1135_23_ac_IN_peak_28852,CTRL_6_23_ac_IN_peak_75802,CTRL_6_23_ac_IN_peak_75803,MGD1135_23_ac_IN_peak_28853,CTRL_5_23_ac_IN_peak_23442,CTRL_6_23_ac_IN_peak_75804,MGD1135_23_ac_IN_peak_28854,CTRL_6_23_ac_IN_peak_75805	1.81143	9.51e-06	0.002652	chr7	74479366	74482793	NA	intron (NM_016328, intron 1 of 26)	27173	NM_001199207	9569	Hs.647056	NM_005685	ENSG00000006704	GTF2IRD1	BEN|CREAM1|GTF3|MUSTRD1|RBAP2|WBS|WBSCR11|WBSCR12|hMusTRD1alpha1	GTF2I repeat domain containing 1	protein-coding	protein-coding
MGD1149_23_ac_IN_peak_7508,MGD1135_23_ac_IN_peak_2869,CTRL_6_23_ac_IN_peak_6846,CTRL_6_23_ac_IN_peak_6847	1.81566	0.000602	0.040092	chr1	202000000	202000000	NA	Intergenic	-53911	NM_020443	89796	Hs.585374	NM_020443	ENSG00000134369	NAV1	POMFIL3|STEERIN1|UNC53H1	neuron navigator 1	protein-coding	protein-coding
MGD1149_23_ac_IN_peak_8932,MGD1135_23_ac_IN_peak_3394,MGD1135_23_ac_IN_peak_3395,CTRL_6_23_ac_IN_peak_8199,CTRL_6_23_ac_IN_peak_8200,CTRL_5_23_ac_IN_peak_2581,MGD1135_23_ac_IN_peak_3396	1.81825	4.13e-06	0.001519	chr1	235000000	235000000	NA	Intergenic	-3043	NR_027454	731656	Hs.702477	NR_027454		LINC01348	-	long intergenic non-protein coding RNA 1348	ncRNA	ncRNA
MGD1149_23_ac_IN_peak_55229,CTRL_6_23_ac_IN_peak_53839,MGD1135_23_ac_IN_peak_21618,MGD1135_23_ac_IN_peak_21619,CTRL_6_23_ac_IN_peak_53840	1.81907	0.000461	0.034209	chr3	11095912	11097737	NA	Intergenic	-40414	NM_001098213	3269	Hs.1570	NM_000861	ENSG00000196639	HRH1	H1-R|H1R|HH1R|hisH1	histamine receptor H1	protein-coding	protein-coding
MGD1149_23_ac_IN_peak_49964,MGD1135_23_ac_IN_peak_19346,CTRL_6_23_ac_IN_peak_48883,CTRL_6_23_ac_IN_peak_48884,MGD1135_23_ac_IN_peak_19347,CTRL_6_23_ac_IN_peak_48885,MGD1135_23_ac_IN_peak_19348,MGD1135_23_ac_IN_peak_19349,CTRL_6_23_ac_IN_peak_48886,MGD1135_23_ac_IN_peak_19350	1.81949	3.94e-05	0.007149	chr20	1809345	1813148	NA	Intergenic	-31500	NR_037142	100000000	Hs.641525	NR_037142	ENSG00000232528	LOC100289473	-	cytoskeleton associated protein 2-like pseudogene	pseudo	pseudo
MGD1149_23_ac_IN_peak_25836,CTRL_6_23_ac_IN_peak_25465,MGD1135_23_ac_IN_peak_9691	1.82295	0.000803	0.046914	chr14	61643884	61645082	NA	intron (NR_039985, intron 1 of 2)	-51030	NM_181054	3091	Hs.597216	NM_001530	ENSG00000100644	HIF1A	HIF-1-alpha|HIF-1A|HIF-1alpha|HIF1|HIF1-ALPHA|MOP1|PASD8|bHLHe78	hypoxia inducible factor 1 subunit alpha	protein-coding	protein-coding
MGD1149_23_ac_IN_peak_81508,CTRL_6_23_ac_IN_peak_80424,MGD1135_23_ac_IN_peak_30498,CTRL_6_23_ac_IN_peak_80425,CTRL_5_23_ac_IN_peak_24810,CTRL_6_23_ac_IN_peak_80426,MGD1135_23_ac_IN_peak_30499	1.82875	2.08e-05	0.004766	chr8	103000000	103000000	NA	Intergenic	-66570	NR_149020	401472		NR_149020		GASAL1	GASL1	growth arrest associated lncRNA 1	ncRNA	ncRNA
MGD1149_23_ac_IN_peak_70771,MGD1135_23_ac_IN_peak_26658,MGD1149_23_ac_IN_peak_70772,MGD1135_23_ac_IN_peak_26659,MGD1135_23_ac_IN_peak_26660,CTRL_6_23_ac_IN_peak_69725	1.83118	0.000129	0.015655	chr6	32079114	32081266	NA	intron (NM_001365276, intron 10 of 43).2	29148	NM_001365276	7148	Hs.485104	NM_019105	ENSG00000168477	TNXB	EDS3|EDSCLL|EDSCLL1|HXBL|TENX|TN-X|TNX|TNXB1|TNXB2|TNXBS|VUR8|XB|XBS	tenascin XB	protein-coding	protein-coding
MGD1149_23_ac_IN_peak_30219,MGD1135_23_ac_IN_peak_11431,CTRL_6_23_ac_IN_peak_29689,MGD1135_23_ac_IN_peak_11432,CTRL_6_23_ac_IN_peak_29690	1.83668	0.000124	0.015261	chr15	88910692	88913343	NA	intron (NM_001114614, intron 1 of 6)	1151	NM_001310321	4240	Hs.3745	NM_005928	ENSG00000140545	MFGE8	BA46|EDIL1|HMFG|HsT19888|MFG-E8|MFGM|OAcGD3S|SED1|SPAG10|hP47	milk fat globule-EGF factor 8 protein	protein-coding	protein-coding
MGD1149_23_ac_IN_peak_78496,CTRL_6_23_ac_IN_peak_77492,MGD1135_23_ac_IN_peak_29472,MGD1135_23_ac_IN_peak_29473,MGD1135_23_ac_IN_peak_29474	1.83971	0.000235	0.023436	chr7	138000000	138000000	NA	intron (NM_001321708, intron 1 of 32)	71993	NM_001321709	9162	Hs.242947	NM_004717	ENSG00000157680	DGKI	DGK-IOTA	diacylglycerol kinase iota	protein-coding	protein-coding
MGD1149_23_ac_IN_peak_7995,CTRL_6_23_ac_IN_peak_7288,MGD1135_23_ac_IN_peak_3044,MGD1135_23_ac_IN_peak_3045,MGD1135_23_ac_IN_peak_3046	1.84355	0.000142	0.016557	chr1	210000000	210000000	NA	intron (NM_014388, intron 6 of 11)	9307	NM_014388	27042	Hs.194754	NM_014388	ENSG00000117597	UTP25	C1orf107|DEF|DIEXF|DJ434O14.5	UTP25 small subunit processor component	protein-coding	protein-coding
MGD1149_23_ac_IN_peak_26798,MGD1135_23_ac_IN_peak_10090,MGD1135_23_ac_IN_peak_10091,MGD1135_23_ac_IN_peak_10092	1.84357	0.000203	0.020958	chr14	91284371	91286560	NA	intron (NM_001080414, intron 25 of 29)	-31585	NM_001348437	8111	Hs.8882	NM_003485	ENSG00000119714	GPR68	AI2A6|GPR12A|OGR1	G protein-coupled receptor 68	protein-coding	protein-coding
MGD1149_23_ac_IN_peak_78327,MGD1135_23_ac_IN_peak_29385,MGD1135_23_ac_IN_peak_29386	1.84396	0.000264	0.024927	chr7	132000000	132000000	NA	Intergenic	-77857	NM_001018111	5420	Hs.744213	NM_005397	ENSG00000128567	PODXL	Gp200|PC|PCLP|PCLP-1	podocalyxin like	protein-coding	protein-coding
MGD1149_23_ac_IN_peak_69941,CTRL_6_23_ac_IN_peak_68747,MGD1135_23_ac_IN_peak_26357,MGD1135_23_ac_IN_peak_26358,MGD1135_23_ac_IN_peak_26359	1.84841	6.87e-05	0.010376	chr6	11316351	11318342	NA	intron (NR_073131, intron 1 of 9)	65002	NM_001142393	4739	Hs.37982	NM_006403	ENSG00000111859	NEDD9	CAS-L|CAS2|CASL|CASS2|HEF1	neural precursor cell expressed, developmentally down-regulated 9	protein-coding	protein-coding
MGD1149_23_ac_IN_peak_39359,MGD1135_23_ac_IN_peak_15228,MGD1135_23_ac_IN_peak_15229,CTRL_6_23_ac_IN_peak_38757,MGD1135_23_ac_IN_peak_15230	1.85519	0.000173	0.019067	chr19	2501324	2503597	NA	Intergenic	26333	NM_015675	4616	Hs.110571	NM_015675	ENSG00000099860	GADD45B	GADD45BETA|MYD118	growth arrest and DNA damage inducible beta	protein-coding	protein-coding
MGD1149_23_ac_IN_peak_30574,CTRL_6_23_ac_IN_peak_30010,CTRL_6_23_ac_IN_peak_30011,MGD1135_23_ac_IN_peak_11547	1.86235	0.000247	0.023843	chr15	99323182	99325523	NA	intron (NM_001321676, intron 6 of 10)	66827	NR_073383	7190	Hs.656611	NR_073383	ENSG00000259706	HSP90B2P	GRP94P1|GRP94b|HSP|HSPCP2|TRA1P1|TRAP1	heat shock protein 90 beta family member 2, pseudogene	pseudo	pseudo
MGD1149_23_ac_IN_peak_77588,MGD1135_23_ac_IN_peak_29135,CTRL_6_23_ac_IN_peak_76541,CTRL_6_23_ac_IN_peak_76542,CTRL_6_23_ac_IN_peak_76543,CTRL_5_23_ac_IN_peak_23638	1.86346	1.28e-05	0.003287	chr7	103000000	103000000	NA	intron (NM_001277335, intron 5 of 19).2	12584	NM_001277335	100000000	Hs.530089	NM_001277335	ENSG00000170667	RASA4B	-	RAS p21 protein activator 4B	protein-coding	protein-coding
MGD1149_23_ac_IN_peak_51890,CTRL_6_23_ac_IN_peak_50720,MGD1135_23_ac_IN_peak_20181,CTRL_6_23_ac_IN_peak_50721,MGD1135_23_ac_IN_peak_20182,CTRL_6_23_ac_IN_peak_50722	1.86529	0.000167	0.018562	chr20	58017402	58019116	NA	Intergenic	14355	NR_147083	105000000	Hs.736662	NR_147083	ENSG00000275852	LINC01742	-	long intergenic non-protein coding RNA 1742	ncRNA	ncRNA
MGD1149_23_ac_IN_peak_27417,MGD1135_23_ac_IN_peak_10346,MGD1135_23_ac_IN_peak_10347	1.8655	4.46e-05	0.007743	chr15	28391786	28394321	NA	intron (NR_031672, intron 2 of 2)	14389	NM_001350920	100000000	Hs.510812	NM_001012452	ENSG00000153684	GOLGA8F	-	golgin A8 family member F	protein-coding	protein-coding
MGD1149_23_ac_IN_peak_53964,CTRL_6_23_ac_IN_peak_52668,MGD1135_23_ac_IN_peak_21009,MGD1135_23_ac_IN_peak_21010	1.8673	0.000395	0.031026	chr22	30245621	30247496	NA	non-coding (NR_148946, exon 1 of 1)	201	NM_001257135	3976	Hs.2250	NM_002309	ENSG00000128342	LIF	CDF|DIA|HILDA|MLPLI	LIF interleukin 6 family cytokine	protein-coding	protein-coding
MGD1149_23_ac_IN_peak_82269,MGD1135_23_ac_IN_peak_30718,MGD1135_23_ac_IN_peak_30719	1.86774	0.00075	0.045315	chr8	126000000	126000000	NA	Intergenic	248977	NM_001282985	10221	Hs.444947	NM_025195	ENSG00000173334	TRIB1	C8FW|GIG-2|GIG2|SKIP1|TRB-1|TRB1	tribbles pseudokinase 1	protein-coding	protein-coding
MGD1149_23_ac_IN_peak_34237,MGD1135_23_ac_IN_peak_13031,MGD1135_23_ac_IN_peak_13032,CTRL_6_23_ac_IN_peak_33578	1.87017	4.94e-05	0.008117	chr17	17149986	17152120	NA	intron (NM_201274, intron 12 of 23)	55280	NM_178836	201164	Hs.729079	NM_178836	ENSG00000179598	PLD6	ZUC	phospholipase D family member 6	protein-coding	protein-coding
MGD1149_23_ac_IN_peak_20033,MGD1135_23_ac_IN_peak_7605	1.87723	0.000587	0.039491	chr12	53987344	53990243	NA	intron (NM_017409, intron 1 of 1)	-2945	NR_029617	406973		NR_029617	ENSG00000207924	MIR196A2	MIRN196-2|MIRN196A2|mir-196a-2	microRNA 196a-2	ncRNA	ncRNA
MGD1135_23_ac_IN_peak_4403,MGD1149_23_ac_IN_peak_11584,MGD1135_23_ac_IN_peak_4404	1.88906	0.000857	0.048218	chr10	70679884	70680881	NA	intron (NM_080722, intron 2 of 21)	7876	NM_080722	140766	Hs.352156	NM_080722	ENSG00000138316	ADAMTS14	-	ADAM metallopeptidase with thrombospondin type 1 motif 14	protein-coding	protein-coding
MGD1149_23_ac_IN_peak_34221,MGD1135_23_ac_IN_peak_13024	1.88954	0.000536	0.037216	chr17	17032357	17034462	NA	Intergenic	-9048	NM_001364716	23164	Hs.462341	NM_015134	ENSG00000133030	MPRIP	M-RIP|MRIP|RHOIP3|RIP3|p116Rip	myosin phosphatase Rho interacting protein	protein-coding	protein-coding
MGD1149_23_ac_IN_peak_54703,MGD1135_23_ac_IN_peak_21313	1.89754	0.000285	0.025728	chr22	44286944	44289601	NA	intron (NM_001099294, intron 3 of 4)	24679	NM_001099294	85352	Hs.6829	NM_001099294	ENSG00000138944	SHISAL1	KIAA1644	shisa like 1	protein-coding	protein-coding
MGD1149_23_ac_IN_peak_71392,MGD1135_23_ac_IN_peak_26951	1.91343	0.000166	0.018542	chr6	44004242	44007717	NA	non-coding (NR_160954, exon 4 of 4)	-2329	NR_125865	102000000	Hs.670378	NR_125864	ENSG00000237686	LOC101929705	-	uncharacterized LOC101929705	ncRNA	ncRNA
MGD1149_23_ac_IN_peak_4384	1.91514	0.000406	0.031497	chr1	110000000	110000000	NA	intron (NR_036595, intron 2 of 3)	29369	NR_036595	440600	Hs.649375	NR_036595	ENSG00000227963	RBM15-AS1	AS-RBM15	RBM15 antisense RNA 1	ncRNA	ncRNA
MGD1149_23_ac_IN_peak_3127,MGD1135_23_ac_IN_peak_1253,MGD1135_23_ac_IN_peak_1254,CTRL_6_23_ac_IN_peak_2910,MGD1135_23_ac_IN_peak_1255,CTRL_6_23_ac_IN_peak_2911,CTRL_5_23_ac_IN_peak_870	1.91574	7.5e-06	0.002333	chr1	66475732	66478291	NA	Intergenic	-56582	NM_001308203	84251	Hs.132121	NM_032291	ENSG00000118473	SGIP1	-	SH3 domain GRB2 like endophilin interacting protein 1	protein-coding	protein-coding
CTRL_6_23_ac_IN_peak_65344,MGD1149_23_ac_IN_peak_66293,MGD1135_23_ac_IN_peak_25050,CTRL_6_23_ac_IN_peak_65345	1.92342	0.000394	0.031026	chr5	83471808	83473113	NA	intron (NM_001164098, intron 1 of 13)	716	NM_001126336	1462	Hs.643801	NM_004385	ENSG00000038427	VCAN	CSPG2|ERVR|GHAP|PG-M|WGN|WGN1	versican	protein-coding	protein-coding
MGD1149_23_ac_IN_peak_48638,MGD1135_23_ac_IN_peak_18813,CTRL_6_23_ac_IN_peak_47649,MGD1135_23_ac_IN_peak_18814,CTRL_6_23_ac_IN_peak_47650,MGD1135_23_ac_IN_peak_18815	1.92453	1.21e-05	0.003121	chr2	218000000	218000000	NA	intron (NM_022648, intron 1 of 32)	8131	NM_022648	7145	Hs.471381	NM_022648	ENSG00000079308	TNS1	MST091|MST122|MST127|MSTP091|MSTP122|MSTP127|MXRA6|PPP1R155|TNS	tensin 1	protein-coding	protein-coding
MGD1149_23_ac_IN_peak_33399,MGD1135_23_ac_IN_peak_12674,MGD1149_23_ac_IN_peak_33400,MGD1135_23_ac_IN_peak_12675,MGD1135_23_ac_IN_peak_12676	1.92641	0.000184	0.020037	chr17	679972	681866	NA	intron (NM_001366254, intron 4 of 19).2	33920	NM_001366253	55275	Hs.461819	NM_018289	ENSG00000141252	VPS53	HCCS1|PCH2E|hVps53L|pp13624	VPS53 subunit of GARP complex	protein-coding	protein-coding
MGD1149_23_ac_IN_peak_24223,MGD1135_23_ac_IN_peak_9067	1.92816	0.000731	0.044991	chr13	99257116	99258442	NA	intron (NM_005292, intron 1 of 2)	649	NM_001098200	2841	Hs.741589	NM_005292	ENSG00000125245	GPR18	-	G protein-coupled receptor 18	protein-coding	protein-coding
MGD1149_23_ac_IN_peak_33628,MGD1135_23_ac_IN_peak_12807,MGD1135_23_ac_IN_peak_12808	1.92889	0.000242	0.023744	chr17	3890436	3892248	NA	promoter-TSS (NM_172206)	-599	NM_172206	84254	Hs.8417	NM_032294	ENSG00000004660	CAMKK1	CAMKKA	calcium/calmodulin dependent protein kinase kinase 1	protein-coding	protein-coding
MGD1149_23_ac_IN_peak_60632,MGD1135_23_ac_IN_peak_23336,CTRL_6_23_ac_IN_peak_59549,MGD1149_23_ac_IN_peak_60633,MGD1135_23_ac_IN_peak_23337	1.93354	0.000148	0.017005	chr4	1033280	1035219	NA	Intergenic	21785	NM_021923	53834	Hs.193326	NM_021923	ENSG00000127418	FGFRL1	FGFR-5|FGFR5|FHFR	fibroblast growth factor receptor like 1	protein-coding	protein-coding
MGD1149_23_ac_IN_peak_29798,MGD1135_23_ac_IN_peak_11313	1.9361	0.000472	0.034432	chr15	78754817	78756033	NA	Intergenic	3388	NR_036495	646938	Hs.449783	NR_036495	ENSG00000238166	LOC646938	-	TBC1 domain family member 2B pseudogene	pseudo	pseudo
MGD1149_23_ac_IN_peak_10860,CTRL_6_23_ac_IN_peak_10168,CTRL_6_23_ac_IN_peak_10169,MGD1135_23_ac_IN_peak_4119,MGD1149_23_ac_IN_peak_10861,MGD1135_23_ac_IN_peak_4120,CTRL_6_23_ac_IN_peak_10170	1.93934	8.14e-05	0.011676	chr10	43877095	43880212	NA	intron (NR_038268, intron 4 of 4)	19242	NR_038268	101000000	Hs.462615	NR_038268	ENSG00000226808	LINC00840	-	long intergenic non-protein coding RNA 840	ncRNA	ncRNA
MGD1149_23_ac_IN_peak_23566,MGD1135_23_ac_IN_peak_8881	1.94542	0.000858	0.048218	chr13	46909405	46911053	NA	Intergenic	-13153	NM_000621	3356	Hs.72630	NM_000621	ENSG00000102468	HTR2A	5-HT2A|HTR2	5-hydroxytryptamine receptor 2A	protein-coding	protein-coding
MGD1149_23_ac_IN_peak_27429,MGD1135_23_ac_IN_peak_10354,MGD1135_23_ac_IN_peak_10355,MGD1135_23_ac_IN_peak_10356	1.94929	2.19e-05	0.004814	chr15	28517305	28519991	NA	TTS (NM_001350920).8	14323	NM_001350920	100000000	Hs.510812	NM_001012452	ENSG00000153684	GOLGA8F	-	golgin A8 family member F	protein-coding	protein-coding
MGD1149_23_ac_IN_peak_46711,MGD1135_23_ac_IN_peak_18242	1.9505	0.000768	0.045681	chr2	152000000	152000000	NA	intron (NM_000726, intron 2 of 13)	36562	NM_001330113	785	Hs.120725	NM_000726	ENSG00000182389	CACNB4	CAB4|CACNLB4|EA5|EIG9|EJM|EJM4|EJM6	calcium voltage-gated channel auxiliary subunit beta 4	protein-coding	protein-coding
MGD1149_23_ac_IN_peak_52747,MGD1135_23_ac_IN_peak_20434,CTRL_6_23_ac_IN_peak_51633,CTRL_6_23_ac_IN_peak_51634	1.95105	0.000101	0.013512	chr21	36428379	36430192	NA	Intergenic	37182	NM_012130	23562	Hs.660278	NM_012130	ENSG00000159261	CLDN14	DFNB29	claudin 14	protein-coding	protein-coding
MGD1149_23_ac_IN_peak_58321,MGD1135_23_ac_IN_peak_22504,MGD1135_23_ac_IN_peak_22505,MGD1135_23_ac_IN_peak_22506,CTRL_6_23_ac_IN_peak_57072	1.95201	0.000669	0.042634	chr3	124000000	124000000	NA	intron (NM_001321309, intron 19 of 32)	-12127	NR_046629	101000000	Hs.667316	NR_046629	ENSG00000250174	MYLK-AS2	-	MYLK antisense RNA 2	ncRNA	ncRNA
MGD1149_23_ac_IN_peak_15676,MGD1135_23_ac_IN_peak_5950	1.96014	0.000207	0.021275	chr11	58565446	58567755	NA	intron (NM_001143995, intron 2 of 8)	9317	NM_004811	9404	Hs.125474	NM_004811	ENSG00000110031	LPXN	LDPL	leupaxin	protein-coding	protein-coding
MGD1149_23_ac_IN_peak_69061,MGD1135_23_ac_IN_peak_26052,CTRL_6_23_ac_IN_peak_67992,CTRL_6_23_ac_IN_peak_67993,MGD1135_23_ac_IN_peak_26053,CTRL_6_23_ac_IN_peak_67994	1.96483	6.14e-06	0.00206	chr5	173000000	173000000	NA	intron (NM_001031711, intron 8 of 9)	17770	NR_162113	113000000		NR_162113		MIR10523	-	microRNA 10523	ncRNA	ncRNA
MGD1149_23_ac_IN_peak_11567,MGD1135_23_ac_IN_peak_4387,CTRL_6_23_ac_IN_peak_10920,MGD1135_23_ac_IN_peak_4388,MGD1135_23_ac_IN_peak_4389	1.97045	0.000446	0.033713	chr10	70656844	70658352	NA	Intergenic	-14908	NM_139155	140766	Hs.352156	NM_080722	ENSG00000138316	ADAMTS14	-	ADAM metallopeptidase with thrombospondin type 1 motif 14	protein-coding	protein-coding
CTRL_6_23_ac_IN_peak_49652,MGD1149_23_ac_IN_peak_50850,MGD1135_23_ac_IN_peak_19794	1.97317	0.000357	0.029768	chr20	35396111	35397410	NA	intron (NM_001184977, intron 1 of 7)	15213	NM_018244	55245	Hs.726290	NM_018244	ENSG00000101019	UQCC1	BFZB|C20orf44|CBP3|UQCC	ubiquinol-cytochrome c reductase complex assembly factor 1	protein-coding	protein-coding
MGD1149_23_ac_IN_peak_39756,MGD1135_23_ac_IN_peak_15441,MGD1135_23_ac_IN_peak_15442	1.97367	0.000397	0.031082	chr19	9934544	9936150	NA	intron (NM_058164, intron 1 of 5)	1168	NM_058164	93145	Hs.169743	NM_058164	ENSG00000105088	OLFM2	NOE2|NOELIN2|NOELIN2_V1|OlfC	olfactomedin 2	protein-coding	protein-coding
MGD1149_23_ac_IN_peak_43547,MGD1135_23_ac_IN_peak_17008,CTRL_6_23_ac_IN_peak_42567,MGD1135_23_ac_IN_peak_17009	1.97431	0.000858	0.048218	chr2	38269305	38270425	NA	Intergenic	106665	NM_001330460	64225	Hs.594950	NM_022374	ENSG00000119787	ATL2	ARL3IP2|ARL6IP2|aip-2|atlastin2	atlastin GTPase 2	protein-coding	protein-coding
MGD1149_23_ac_IN_peak_81205,MGD1135_23_ac_IN_peak_30414,MGD1135_23_ac_IN_peak_30415	1.97812	3.31e-05	0.00647	chr8	95802146	95804340	NA	intron (NR_038204, intron 3 of 3)	145105	NR_036611	101000000	Hs.741582	NR_036611		LOC100500773	-	serine and arginine rich splicing factor 3 pseudogene	pseudo	pseudo
MGD1149_23_ac_IN_peak_81900,MGD1135_23_ac_IN_peak_30623,MGD1135_23_ac_IN_peak_30624	1.98068	0.000756	0.045315	chr8	120000000	120000000	NA	Intergenic	74022	NR_045555	5168	Hs.190977	NM_006209	ENSG00000136960	ENPP2	ATX|ATX-X|AUTOTAXIN|LysoPLD|NPP2|PD-IALPHA|PDNP2	ectonucleotide pyrophosphatase/phosphodiesterase 2	protein-coding	protein-coding
MGD1149_23_ac_IN_peak_26201,CTRL_6_23_ac_IN_peak_25929,MGD1135_23_ac_IN_peak_9855	1.98412	0.000187	0.020122	chr14	71242667	71243846	NA	Intergenic	-77220	NM_001354288	26037	Hs.654657	NM_015556	ENSG00000197555	SIPA1L1	E6TP1|SPAR1	signal induced proliferation associated 1 like 1	protein-coding	protein-coding
MGD1149_23_ac_IN_peak_70134,MGD1135_23_ac_IN_peak_26422	1.99214	0.000378	0.030472	chr6	14466644	14467725	NA	Intergenic	-181730	NR_108096	102000000	Hs.563409	NR_108096	ENSG00000226673	LINC01108	LncRNA-ES1	long intergenic non-protein coding RNA 1108	ncRNA	ncRNA
MGD1149_23_ac_IN_peak_77040,CTRL_6_23_ac_IN_peak_75961,MGD1135_23_ac_IN_peak_28928,MGD1135_23_ac_IN_peak_28929	1.99221	0.000102	0.013512	chr7	78301725	78303191	NA	intron (NM_001301128, intron 9 of 20)	-44784	NR_003680	399670	Hs.568045	NR_003680	ENSG00000231322	RPL13AP17	RPL13A_6_816	ribosomal protein L13a pseudogene 17	pseudo	pseudo
MGD1149_23_ac_IN_peak_12096,CTRL_6_23_ac_IN_peak_11437,MGD1135_23_ac_IN_peak_4592	1.99282	0.000727	0.044991	chr10	79068105	79068840	NA	promoter-TSS (NM_020338)	-494	NM_020338	57178	Hs.193118	NM_020338	ENSG00000108175	ZMIZ1	MIZ|RAI17|TRAFIP10|ZIMP10	zinc finger MIZ-type containing 1	protein-coding	protein-coding
MGD1149_23_ac_IN_peak_53956,CTRL_6_23_ac_IN_peak_52660,MGD1135_23_ac_IN_peak_20999,CTRL_6_23_ac_IN_peak_52661,CTRL_6_23_ac_IN_peak_52662,MGD1135_23_ac_IN_peak_21000,CTRL_6_23_ac_IN_peak_52663,MGD1135_23_ac_IN_peak_21001,MGD1135_23_ac_IN_peak_21002,CTRL_5_23_ac_IN_peak_16530,CTRL_6_23_ac_IN_peak_52664,MGD1135_23_ac_IN_peak_21003,MGD1135_23_ac_IN_peak_21004	1.99285	1.65e-06	0.000816	chr22	30207265	30210505	NA	Intergenic	-30309	NR_149070	111000000		NR_149070	ENSG00000232530	LIF-AS1	Lnc-LIF-AS	LIF antisense RNA 1	ncRNA	ncRNA
MGD1149_23_ac_IN_peak_15125,MGD1135_23_ac_IN_peak_5711,CTRL_6_23_ac_IN_peak_14351	2.00405	0.000153	0.017401	chr11	33531819	33533658	NA	intron (NM_012194, intron 1 of 20)	156630	NM_012194	25758	Hs.502266	NM_012194	ENSG00000110427	KIAA1549L	C11orf41|C11orf69|G2	KIAA1549 like	protein-coding	protein-coding
MGD1149_23_ac_IN_peak_7510,CTRL_6_23_ac_IN_peak_6850,MGD1135_23_ac_IN_peak_2873,MGD1135_23_ac_IN_peak_2874,MGD1135_23_ac_IN_peak_2875,MGD1149_23_ac_IN_peak_7511	2.00559	1.14e-05	0.003034	chr1	202000000	202000000	NA	Intergenic	-44280	NM_020443	89796	Hs.585374	NM_020443	ENSG00000134369	NAV1	POMFIL3|STEERIN1|UNC53H1	neuron navigator 1	protein-coding	protein-coding
MGD1149_23_ac_IN_peak_28926,MGD1135_23_ac_IN_peak_10954,MGD1135_23_ac_IN_peak_10955,CTRL_6_23_ac_IN_peak_28440	2.0131	0.000372	0.030288	chr15	62927413	62928360	NA	Intergenic	103929	NR_029709	406965		NR_029709	ENSG00000211137	MIR190A	MIR190|MIRN190|hsa-mir-190a|miR-190|mir-190a	microRNA 190a	ncRNA	ncRNA
MGD1135_23_ac_IN_peak_27417,MGD1149_23_ac_IN_peak_72674,MGD1135_23_ac_IN_peak_27418	2.01593	0.000209	0.021417	chr6	112000000	112000000	NA	Intergenic	-17066	NM_003880	8838	Hs.558428	NM_003880	ENSG00000112761	CCN6	LIBC|PPAC|PPD|WISP-3|WISP3	cellular communication network factor 6	protein-coding	protein-coding
MGD1149_23_ac_IN_peak_38586,CTRL_6_23_ac_IN_peak_37890,MGD1135_23_ac_IN_peak_14915,CTRL_6_23_ac_IN_peak_37891	2.01643	0.000481	0.034794	chr18	55790574	55791828	NA	Intergenic	-9476	NR_145452	100000000	Hs.634003	NR_145452		LINC01415	TCONS_00026208	long intergenic non-protein coding RNA 1415	ncRNA	ncRNA
MGD1149_23_ac_IN_peak_33509,MGD1135_23_ac_IN_peak_12733	2.01899	0.00074	0.045306	chr17	2049088	2049789	NA	TTS (NR_029674)	570	NR_029674	406921		NR_029674	ENSG00000267200	MIR132	MIRN132|miRNA132|mir-132	microRNA 132	ncRNA	ncRNA
MGD1149_23_ac_IN_peak_55011,MGD1135_23_ac_IN_peak_21497,CTRL_6_23_ac_IN_peak_53667,CTRL_6_23_ac_IN_peak_53668,MGD1135_23_ac_IN_peak_21498,MGD1135_23_ac_IN_peak_21499	2.0219	2.85e-06	0.001214	chr3	4979525	4982409	NA	intron (NM_003670, intron 3 of 4)	-1006	NR_037903	101000000	Hs.434505	NR_037903	ENSG00000235831	BHLHE40-AS1	-	BHLHE40 antisense RNA 1	ncRNA	ncRNA
MGD1149_23_ac_IN_peak_74869,MGD1135_23_ac_IN_peak_28079	2.02841	0.000302	0.027036	chr7	6880552	6882191	NA	Intergenic	-55076	NM_198097	221960	Hs.567779	NM_198097	ENSG00000146574	CCZ1B	C7orf28A|C7orf28B|CCZ1|H_NH0577018.2	CCZ1 homolog B, vacuolar protein trafficking and biogenesis associated	protein-coding	protein-coding
MGD1149_23_ac_IN_peak_84639,MGD1135_23_ac_IN_peak_31677	2.02995	0.000472	0.034432	chr9	91518141	91519988	NA	Intergenic	-94438	NM_001290000	4783	Hs.79334	NM_005384	ENSG00000165030	NFIL3	E4BP4|IL3BP1|NF-IL3A|NFIL3A	nuclear factor, interleukin 3 regulated	protein-coding	protein-coding
MGD1135_23_ac_IN_peak_21932,MGD1149_23_ac_IN_peak_56407	2.03184	0.000616	0.040808	chr3	46566505	46568064	NA	promoter-TSS (NM_024512)	-982	NM_024512	79442	Hs.657345	NM_024512	ENSG00000163827	LRRC2	-	leucine rich repeat containing 2	protein-coding	protein-coding
MGD1135_23_ac_IN_peak_19341,MGD1149_23_ac_IN_peak_49960,MGD1135_23_ac_IN_peak_19342,CTRL_6_23_ac_IN_peak_48881,MGD1135_23_ac_IN_peak_19343	2.0376	6.45e-05	0.009947	chr20	1802151	1804304	NA	Intergenic	-23481	NR_037142	100000000	Hs.641525	NR_037142	ENSG00000232528	LOC100289473	-	cytoskeleton associated protein 2-like pseudogene	pseudo	pseudo
CTRL_6_23_ac_IN_peak_75749,MGD1149_23_ac_IN_peak_76733,CTRL_5_23_ac_IN_peak_23427,MGD1135_23_ac_IN_peak_28792,MGD1135_23_ac_IN_peak_28793,CTRL_6_23_ac_IN_peak_75750,MGD1135_23_ac_IN_peak_28794,MGD1135_23_ac_IN_peak_28795,CTRL_6_23_ac_IN_peak_75751,CTRL_6_23_ac_IN_peak_75752,MGD1135_23_ac_IN_peak_28796,CTRL_5_23_ac_IN_peak_23428,CTRL_6_23_ac_IN_peak_75753	2.04843	2.36e-07	0.000202	chr7	73895289	73899828	NA	Intergenic	36399	NM_182504	135886	Hs.647026	NM_182504	ENSG00000175877	TMEM270	WBSCR28	transmembrane protein 270	protein-coding	protein-coding
MGD1149_23_ac_IN_peak_69060,MGD1135_23_ac_IN_peak_26050,CTRL_6_23_ac_IN_peak_67990,MGD1135_23_ac_IN_peak_26051,CTRL_6_23_ac_IN_peak_67991	2.04929	1.36e-05	0.003411	chr5	173000000	173000000	NA	intron (NM_001031711, intron 7 of 9)	15422	NR_162113	113000000		NR_162113		MIR10523	-	microRNA 10523	ncRNA	ncRNA
MGD1149_23_ac_IN_peak_50654,MGD1135_23_ac_IN_peak_19700,CTRL_6_23_ac_IN_peak_49486	2.04937	2.38e-05	0.005114	chr20	31569286	31570953	NA	TTS (NM_030789)	3144	NR_046853	101000000	Hs.373741	NR_046853	ENSG00000230613	HM13-AS1	-	HM13 antisense RNA 1	ncRNA	ncRNA
MGD1149_23_ac_IN_peak_76065,MGD1135_23_ac_IN_peak_28471,MGD1135_23_ac_IN_peak_28472,CTRL_6_23_ac_IN_peak_75148	2.05595	0.000192	0.020426	chr7	44258356	44259534	NA	intron (NM_172081, intron 3 of 18)	57967	NM_006555	10652	Hs.520794	NM_006555	ENSG00000106636	YKT6	-	YKT6 v-SNARE homolog	protein-coding	protein-coding
MGD1149_23_ac_IN_peak_33237,MGD1135_23_ac_IN_peak_12610,CTRL_5_23_ac_IN_peak_9995,CTRL_6_23_ac_IN_peak_32702,CTRL_6_23_ac_IN_peak_32703	2.05755	2.3e-05	0.00499	chr16	88243992	88247738	NA	Intergenic	51584	NR_110944	102000000	Hs.634835	NR_110944	ENSG00000260420	LINC02182	LA16c-444G7.2	long intergenic non-protein coding RNA 2182	ncRNA	ncRNA
MGD1135_23_ac_IN_peak_28810,MGD1149_23_ac_IN_peak_76756,CTRL_6_23_ac_IN_peak_75760,MGD1135_23_ac_IN_peak_28811	2.05975	0.000268	0.024998	chr7	73992480	73993716	NA	Intergenic	-34691	NM_001278939	2006	Hs.647061	NM_000501	ENSG00000049540	ELN	ADCL1|SVAS|WBS|WS	elastin	protein-coding	protein-coding
MGD1149_23_ac_IN_peak_2297,MGD1135_23_ac_IN_peak_973,CTRL_6_23_ac_IN_peak_2164	2.06222	0.000378	0.030472	chr1	47316530	47317931	NA	Intergenic	-3083	NM_001282937	6491	Hs.525198	NM_003035	ENSG00000123473	STIL	MCPH7|SIL	STIL centriolar assembly protein	protein-coding	protein-coding
MGD1149_23_ac_IN_peak_24185,MGD1135_23_ac_IN_peak_9051,MGD1135_23_ac_IN_peak_9052	2.06342	0.000436	0.033077	chr13	98483452	98484831	NA	intron (NM_001032296, intron 2 of 10)	37984	NM_003576	8428	Hs.508514	NM_003576	ENSG00000102572	STK24	HEL-S-95|MST3|MST3B|STE20|STK3	serine/threonine kinase 24	protein-coding	protein-coding
MGD1149_23_ac_IN_peak_78495,CTRL_6_23_ac_IN_peak_77491,MGD1135_23_ac_IN_peak_29471	2.06828	2.34e-05	0.005059	chr7	138000000	138000000	NA	intron (NM_001321708, intron 1 of 32)	74513	NM_001321709	9162	Hs.242947	NM_004717	ENSG00000157680	DGKI	DGK-IOTA	diacylglycerol kinase iota	protein-coding	protein-coding
MGD1149_23_ac_IN_peak_81509,MGD1135_23_ac_IN_peak_30500,MGD1135_23_ac_IN_peak_30501,MGD1135_23_ac_IN_peak_30502,MGD1135_23_ac_IN_peak_30503,CTRL_6_23_ac_IN_peak_80427	2.08001	1.36e-06	0.000753	chr8	103000000	103000000	NA	Intergenic	-63159	NR_149020	401472		NR_149020		GASAL1	GASL1	growth arrest associated lncRNA 1	ncRNA	ncRNA
MGD1149_23_ac_IN_peak_51193,MGD1135_23_ac_IN_peak_19911	2.08086	0.000552	0.037863	chr20	44671137	44672394	NA	promoter-TSS (NR_034104)	-26	NR_034104	79015	Hs.671450	NM_024049	ENSG00000283440	LINC01260	-	long intergenic non-protein coding RNA 1260	ncRNA	ncRNA
MGD1149_23_ac_IN_peak_86836,MGD1135_23_ac_IN_peak_32444,CTRL_6_23_ac_IN_peak_85691,MGD1135_23_ac_IN_peak_32445,MGD1135_23_ac_IN_peak_32446	2.083	8.51e-05	0.011959	chr9	135000000	135000000	NA	Intergenic	-105358	NM_001278074	1289	Hs.210283	NM_000093	ENSG00000130635	COL5A1	EDSC|EDSCL1	collagen type V alpha 1 chain	protein-coding	protein-coding
MGD1149_23_ac_IN_peak_39368,MGD1135_23_ac_IN_peak_15237,CTRL_6_23_ac_IN_peak_38760	2.08402	6.14e-05	0.009563	chr19	2525147	2526495	NA	intron (NM_052847, intron 3 of 4)	49694	NM_015675	4616	Hs.110571	NM_015675	ENSG00000099860	GADD45B	GADD45BETA|MYD118	growth arrest and DNA damage inducible beta	protein-coding	protein-coding
MGD1149_23_ac_IN_peak_49976,MGD1135_23_ac_IN_peak_19365,MGD1135_23_ac_IN_peak_19366,CTRL_6_23_ac_IN_peak_48893	2.08668	0.000188	0.020198	chr20	1827965	1830298	NA	Intergenic	-49385	NR_037142	100000000	Hs.641525	NR_037142	ENSG00000232528	LOC100289473	-	cytoskeleton associated protein 2-like pseudogene	pseudo	pseudo
MGD1149_23_ac_IN_peak_46257,CTRL_6_23_ac_IN_peak_45211,MGD1135_23_ac_IN_peak_18129,MGD1135_23_ac_IN_peak_18130,CTRL_6_23_ac_IN_peak_45212	2.09048	3.51e-05	0.0067	chr2	127000000	127000000	NA	Intergenic	-11556	NM_000312	5624	Hs.224698	NM_000312	ENSG00000115718	PROC	APC|PC|PROC1|THPH3|THPH4	protein C, inactivator of coagulation factors Va and VIIIa	protein-coding	protein-coding
MGD1149_23_ac_IN_peak_15293,MGD1135_23_ac_IN_peak_5769	2.09698	0.000646	0.0421	chr11	35512025	35512887	NA	intron (NM_015430, intron 1 of 11)	13160	NM_015430	25891	Hs.55044	NM_015430	ENSG00000149090	PAMR1	DKFZP586H2123|FP938|RAMP	peptidase domain containing associated with muscle regeneration 1	protein-coding	protein-coding
MGD1149_23_ac_IN_peak_30075,MGD1135_23_ac_IN_peak_11388,MGD1135_23_ac_IN_peak_11389	2.10644	0.000653	0.042376	chr15	83286572	83287638	NA	Intergenic	-2441	NM_001717	646	Hs.459153	NM_001717	ENSG00000169594	BNC1	BNC|BSN1|HsT19447	basonuclin 1	protein-coding	protein-coding
MGD1149_23_ac_IN_peak_39355,MGD1135_23_ac_IN_peak_15216,CTRL_6_23_ac_IN_peak_38749,MGD1135_23_ac_IN_peak_15217,MGD1135_23_ac_IN_peak_15218,MGD1135_23_ac_IN_peak_15219,CTRL_6_23_ac_IN_peak_38750	2.10813	3.19e-06	0.001312	chr19	2487653	2491500	NA	Intergenic	13449	NM_015675	4616	Hs.110571	NM_015675	ENSG00000099860	GADD45B	GADD45BETA|MYD118	growth arrest and DNA damage inducible beta	protein-coding	protein-coding
MGD1149_23_ac_IN_peak_17728,MGD1135_23_ac_IN_peak_6764,MGD1135_23_ac_IN_peak_6765	2.11255	0.000199	0.020699	chr11	121000000	121000000	NA	intron (NM_014619, intron 1 of 20)	-15346	NM_001282470	2900	Hs.538738	NM_014619	ENSG00000149403	GRIK4	EAA1|GRIK|GluK4|KA1	glutamate ionotropic receptor kainate type subunit 4	protein-coding	protein-coding
MGD1149_23_ac_IN_peak_40453,MGD1135_23_ac_IN_peak_15849	2.11332	0.000614	0.040706	chr19	28967301	28968535	NA	promoter-TSS (NR_110760)	-550	NR_110760	103000000	Hs.112651	NR_110760		LOC102724958	-	uncharacterized LOC102724958	ncRNA	ncRNA
MGD1149_23_ac_IN_peak_29800,MGD1135_23_ac_IN_peak_11315	2.1222	0.000464	0.034219	chr15	78757402	78759449	NA	TTS (NM_014272)	6388	NR_036495	646938	Hs.449783	NR_036495	ENSG00000238166	LOC646938	-	TBC1 domain family member 2B pseudogene	pseudo	pseudo
MGD1149_23_ac_IN_peak_78470,CTRL_6_23_ac_IN_peak_77479,MGD1135_23_ac_IN_peak_29462,MGD1135_23_ac_IN_peak_29463,CTRL_6_23_ac_IN_peak_77480,CTRL_6_23_ac_IN_peak_77481,MGD1135_23_ac_IN_peak_29464,MGD1135_23_ac_IN_peak_29465,CTRL_6_23_ac_IN_peak_77482,MGD1135_23_ac_IN_peak_29466,CTRL_6_23_ac_IN_peak_77483,MGD1135_23_ac_IN_peak_29467,MGD1135_23_ac_IN_peak_29468,CTRL_6_23_ac_IN_peak_77484,CTRL_6_23_ac_…	2.12398	8.66e-08	0.000107	chr7	138000000	138000000	NA	intron (NM_001321710, intron 2 of 32)	160358	NM_001321709	9162	Hs.242947	NM_004717	ENSG00000157680	DGKI	DGK-IOTA	diacylglycerol kinase iota	protein-coding	protein-coding
MGD1149_23_ac_IN_peak_8931,CTRL_6_23_ac_IN_peak_8196,MGD1135_23_ac_IN_peak_3391,MGD1135_23_ac_IN_peak_3392,CTRL_6_23_ac_IN_peak_8197,MGD1135_23_ac_IN_peak_3393,CTRL_6_23_ac_IN_peak_8198,CTRL_5_23_ac_IN_peak_2580	2.12611	1.19e-06	0.00072	chr1	235000000	235000000	NA	intron (NR_027454, intron 1 of 3)	843	NR_027454	731656	Hs.702477	NR_027454		LINC01348	-	long intergenic non-protein coding RNA 1348	ncRNA	ncRNA
MGD1149_23_ac_IN_peak_1104,MGD1135_23_ac_IN_peak_468	2.12979	0.000283	0.025612	chr1	22389383	22390730	NA	Intergenic	-61795	NM_001330398	9923	Hs.418966	NM_014870	ENSG00000184677	ZBTB40	ZNF923	zinc finger and BTB domain containing 40	protein-coding	protein-coding
MGD1135_23_ac_IN_peak_4187,MGD1149_23_ac_IN_peak_10958,CTRL_6_23_ac_IN_peak_10256	2.14108	0.000282	0.025612	chr10	47461490	47462521	NA	Intergenic	22110	NM_001040084	653145	Hs.535306	NM_001040084	ENSG00000265190	ANXA8	ANX8|CH17-360D5.2	annexin A8	protein-coding	protein-coding
MGD1149_23_ac_IN_peak_78473,MGD1135_23_ac_IN_peak_29470	2.14476	0.000717	0.044811	chr7	138000000	138000000	NA	intron (NM_001321708, intron 1 of 32)	153824	NM_001321709	9162	Hs.242947	NM_004717	ENSG00000157680	DGKI	DGK-IOTA	diacylglycerol kinase iota	protein-coding	protein-coding
MGD1149_23_ac_IN_peak_78469,MGD1135_23_ac_IN_peak_29460,MGD1135_23_ac_IN_peak_29461,CTRL_6_23_ac_IN_peak_77478	2.14705	4.11e-06	0.001519	chr7	138000000	138000000	NA	intron (NM_001321710, intron 2 of 32)	164980	NM_001321709	9162	Hs.242947	NM_004717	ENSG00000157680	DGKI	DGK-IOTA	diacylglycerol kinase iota	protein-coding	protein-coding
MGD1149_23_ac_IN_peak_54311,CTRL_6_23_ac_IN_peak_52984	2.1507	0.000404	0.031482	chr22	37525694	37527984	NA	Intergenic	-7424	NM_014550	29775	Hs.57973	NM_014550	ENSG00000100065	CARD10	BIMP1|CARMA3	caspase recruitment domain family member 10	protein-coding	protein-coding
MGD1149_23_ac_IN_peak_70770,MGD1135_23_ac_IN_peak_26657	2.15287	0.000318	0.027894	chr6	32076607	32077905	NA	intron (NM_001365276, intron 11 of 43).2	-31128	NM_032470	7148	Hs.485104	NM_019105	ENSG00000168477	TNXB	EDS3|EDSCLL|EDSCLL1|HXBL|TENX|TN-X|TNX|TNXB1|TNXB2|TNXBS|VUR8|XB|XBS	tenascin XB	protein-coding	protein-coding
MGD1149_23_ac_IN_peak_53119,MGD1135_23_ac_IN_peak_20568,MGD1135_23_ac_IN_peak_20569,CTRL_6_23_ac_IN_peak_51888	2.15788	4.61e-05	0.007928	chr21	42115793	42117573	NA	intron (NM_001004416, intron 14 of 22)	-8149	NR_027243	150147	Hs.558646	NM_152507	ENSG00000184385	UMODL1-AS1	C21orf128	UMODL1 antisense RNA 1	ncRNA	ncRNA
MGD1149_23_ac_IN_peak_53960	2.15798	0.000164	0.018381	chr22	30216535	30219019	NA	Intergenic	-21417	NR_149070	111000000		NR_149070	ENSG00000232530	LIF-AS1	Lnc-LIF-AS	LIF antisense RNA 1	ncRNA	ncRNA
CTRL_6_23_ac_IN_peak_44198,MGD1149_23_ac_IN_peak_45095,MGD1135_23_ac_IN_peak_17627,MGD1135_23_ac_IN_peak_17628	2.16139	3.17e-05	0.006331	chr2	85811471	85813791	NA	Intergenic	-2499	NR_038888	284950	Hs.570227	NR_038888		LOC284950	-	uncharacterized LOC284950	ncRNA	ncRNA
MGD1149_23_ac_IN_peak_52748,MGD1135_23_ac_IN_peak_20435	2.16141	5.33e-05	0.008569	chr21	36430352	36432066	NA	Intergenic	35258	NM_012130	23562	Hs.660278	NM_012130	ENSG00000159261	CLDN14	DFNB29	claudin 14	protein-coding	protein-coding
MGD1149_23_ac_IN_peak_55026,MGD1135_23_ac_IN_peak_21512,CTRL_6_23_ac_IN_peak_53676,MGD1135_23_ac_IN_peak_21513	2.16192	3.99e-06	0.001515	chr3	5020547	5023340	NA	Intergenic	-41982	NR_037903	101000000	Hs.434505	NR_037903	ENSG00000235831	BHLHE40-AS1	-	BHLHE40 antisense RNA 1	ncRNA	ncRNA
MGD1149_23_ac_IN_peak_50553,MGD1135_23_ac_IN_peak_19550,CTRL_6_23_ac_IN_peak_49401	2.16595	0.000813	0.04715	chr20	23155476	23156242	NA	Intergenic	-23223	NR_034149	200261	Hs.352228	NM_182535	ENSG00000233746	LINC00656	-	long intergenic non-protein coding RNA 656	ncRNA	ncRNA
MGD1149_23_ac_IN_peak_41427	2.1728	0.000806	0.046921	chr19	45477088	45478207	NA	Intergenic	9651	NM_006732	2354	Hs.590958	NM_006732	ENSG00000125740	FOSB	AP-1|G0S3|GOS3|GOSB	FosB proto-oncogene, AP-1 transcription factor subunit	protein-coding	protein-coding
MGD1149_23_ac_IN_peak_76741	2.18347	0.000849	0.048004	chr7	73937949	73939509	NA	Intergenic	77570	NM_182504	135886	Hs.647026	NM_182504	ENSG00000175877	TMEM270	WBSCR28	transmembrane protein 270	protein-coding	protein-coding
MGD1149_23_ac_IN_peak_55028,MGD1135_23_ac_IN_peak_21515,CTRL_6_23_ac_IN_peak_53678	2.18728	5.54e-05	0.00886	chr3	5024878	5026475	NA	Intergenic	-45715	NR_037903	101000000	Hs.434505	NR_037903	ENSG00000235831	BHLHE40-AS1	-	BHLHE40 antisense RNA 1	ncRNA	ncRNA
MGD1149_23_ac_IN_peak_55030,MGD1135_23_ac_IN_peak_21518,MGD1149_23_ac_IN_peak_55031,MGD1135_23_ac_IN_peak_21519,CTRL_6_23_ac_IN_peak_53680,CTRL_6_23_ac_IN_peak_53681,MGD1135_23_ac_IN_peak_21520,MGD1149_23_ac_IN_peak_55032,MGD1135_23_ac_IN_peak_21521,MGD1135_23_ac_IN_peak_21522,MGD1135_23_ac_IN_peak_21523,MGD1135_23_ac_IN_peak_21524	2.19017	1.34e-06	0.000753	chr3	5051650	5056848	NA	Intergenic	-68043	NM_018184	55207	Hs.250009	NM_018184	ENSG00000134108	ARL8B	ARL10C|Gie1	ADP ribosylation factor like GTPase 8B	protein-coding	protein-coding
MGD1149_23_ac_IN_peak_85672,MGD1135_23_ac_IN_peak_31965	2.19107	0.000665	0.04256	chr9	114000000	114000000	NA	intron (NM_032888, intron 37 of 60)	-44693	NM_000607	5004	Hs.522356	NM_000607	ENSG00000229314	ORM1	AGP-A|AGP1|HEL-S-153w|ORM	orosomucoid 1	protein-coding	protein-coding
MGD1135_23_ac_IN_peak_9064,MGD1149_23_ac_IN_peak_24222,MGD1135_23_ac_IN_peak_9065,MGD1135_23_ac_IN_peak_9066	2.19572	0.00029	0.026028	chr13	99255573	99256672	NA	intron (NM_001098200, intron 1 of 1)	2306	NM_001098200	2841	Hs.741589	NM_005292	ENSG00000125245	GPR18	-	G protein-coupled receptor 18	protein-coding	protein-coding
MGD1149_23_ac_IN_peak_57214,MGD1135_23_ac_IN_peak_22216	2.19572	0.000744	0.045315	chr3	71510117	71511099	NA	intron (NR_146142, intron 2 of 19)	31481	NR_031697	100000000		NR_031697	ENSG00000221264	MIR1284	MIRN1284|hsa-mir-1284|mir-1284	microRNA 1284	ncRNA	ncRNA
MGD1149_23_ac_IN_peak_35180,MGD1135_23_ac_IN_peak_13439,CTRL_6_23_ac_IN_peak_34454,MGD1135_23_ac_IN_peak_13440,MGD1135_23_ac_IN_peak_13441,MGD1149_23_ac_IN_peak_35181,MGD1135_23_ac_IN_peak_13442	2.19604	3.47e-06	0.001378	chr17	40954223	40956782	NA	Intergenic	11446	NM_213656	390792	Hs.28467	NM_213656	ENSG00000196859	KRT39	CK-39|K39|KA35	keratin 39	protein-coding	protein-coding
MGD1149_23_ac_IN_peak_81202,MGD1135_23_ac_IN_peak_30409,CTRL_6_23_ac_IN_peak_80132,MGD1135_23_ac_IN_peak_30410,CTRL_6_23_ac_IN_peak_80133	2.19644	1.64e-05	0.003989	chr8	95793079	95795434	NA	intron (NR_038206, intron 3 of 4)	154092	NR_036611	101000000	Hs.741582	NR_036611		LOC100500773	-	serine and arginine rich splicing factor 3 pseudogene	pseudo	pseudo
MGD1149_23_ac_IN_peak_29753,MGD1135_23_ac_IN_peak_11305,MGD1135_23_ac_IN_peak_11306	2.20099	0.000303	0.027044	chr15	77993006	77994090	NA	non-coding (NR_026998, exon 1 of 1)	677	NR_026998	91450	Hs.406766	NR_026998		LOC91450	-	uncharacterized LOC91450	ncRNA	ncRNA
MGD1149_23_ac_IN_peak_54165,CTRL_6_23_ac_IN_peak_52834,MGD1135_23_ac_IN_peak_21107	2.20392	0.000623	0.041084	chr22	35313691	35314564	NA	intron (NR_156428, intron 1 of 13)	14233	NR_156428	10043	Hs.474705	NM_005488	ENSG00000100284	TOM1	-	target of myb1 membrane trafficking protein	protein-coding	protein-coding
MGD1149_23_ac_IN_peak_29755,MGD1135_23_ac_IN_peak_11309,CTRL_6_23_ac_IN_peak_29305	2.20673	8.38e-05	0.011914	chr15	77995520	77996987	NA	3' UTR (NM_015079, exon 13 of 13)	-2028	NR_026998	91450	Hs.406766	NR_026998		LOC91450	-	uncharacterized LOC91450	ncRNA	ncRNA
MGD1135_23_ac_IN_peak_28855,MGD1149_23_ac_IN_peak_76823,MGD1135_23_ac_IN_peak_28856	2.20775	0.000187	0.020122	chr7	74483761	74485384	NA	intron (NM_016328, intron 1 of 26)	30666	NM_001199207	9569	Hs.647056	NM_005685	ENSG00000006704	GTF2IRD1	BEN|CREAM1|GTF3|MUSTRD1|RBAP2|WBS|WBSCR11|WBSCR12|hMusTRD1alpha1	GTF2I repeat domain containing 1	protein-coding	protein-coding
MGD1149_23_ac_IN_peak_33405,MGD1135_23_ac_IN_peak_12680,CTRL_6_23_ac_IN_peak_32822	2.20779	1.17e-05	0.003081	chr17	692480	694300	NA	intron (NM_001366254, intron 4 of 19).2	21449	NM_001366253	55275	Hs.461819	NM_018289	ENSG00000141252	VPS53	HCCS1|PCH2E|hVps53L|pp13624	VPS53 subunit of GARP complex	protein-coding	protein-coding
MGD1149_23_ac_IN_peak_50671,MGD1135_23_ac_IN_peak_19721,CTRL_6_23_ac_IN_peak_49503,CTRL_6_23_ac_IN_peak_49504	2.21436	0.000131	0.015817	chr20	31608791	31610669	NA	Intergenic	2544	NR_036161	100000000		NR_036161	ENSG00000264395	MIR3193	-	microRNA 3193	ncRNA	ncRNA
MGD1149_23_ac_IN_peak_30246,MGD1135_23_ac_IN_peak_11442	2.21515	0.000475	0.034521	chr15	89068555	89069537	NA	Intergenic	-19410	NM_007011	11057	Hs.122337	NM_007011	ENSG00000140526	ABHD2	HS1-2|LABH2|PHPS1-2	abhydrolase domain containing 2	protein-coding	protein-coding
MGD1149_23_ac_IN_peak_60342,MGD1135_23_ac_IN_peak_23181,CTRL_6_23_ac_IN_peak_59305,CTRL_6_23_ac_IN_peak_59306,MGD1135_23_ac_IN_peak_23182	2.21648	4.9e-05	0.0081	chr3	194000000	194000000	NA	exon (NM_005524, exon 3 of 4)	898	NM_005524	3280	Hs.250666	NM_005524	ENSG00000114315	HES1	HES-1|HHL|HRY|bHLHb39	hes family bHLH transcription factor 1	protein-coding	protein-coding
MGD1149_23_ac_IN_peak_675,CTRL_5_23_ac_IN_peak_198,CTRL_6_23_ac_IN_peak_633,MGD1135_23_ac_IN_peak_274,MGD1135_23_ac_IN_peak_275,CTRL_6_23_ac_IN_peak_634	2.21817	3.06e-06	0.001275	chr1	16018255	16019768	NA	promoter-TSS (NM_001349683)	-221	NM_001349689	27129	Hs.502612	NM_014424	ENSG00000173641	HSPB7	cvHSP	heat shock protein family B (small) member 7	protein-coding	protein-coding
MGD1149_23_ac_IN_peak_48444,MGD1135_23_ac_IN_peak_18751,MGD1135_23_ac_IN_peak_18752,MGD1135_23_ac_IN_peak_18753,MGD1135_23_ac_IN_peak_18754,MGD1135_23_ac_IN_peak_18755	2.22081	1.19e-07	0.000135	chr2	216000000	216000000	NA	Intergenic	-59629	NR_037195	646324	Hs.655713	NR_037195	ENSG00000235770	LINC00607	-	long intergenic non-protein coding RNA 607	ncRNA	ncRNA
MGD1149_23_ac_IN_peak_55012,MGD1135_23_ac_IN_peak_21501,CTRL_6_23_ac_IN_peak_53669,MGD1135_23_ac_IN_peak_21502,CTRL_6_23_ac_IN_peak_53670,MGD1135_23_ac_IN_peak_21503,MGD1135_23_ac_IN_peak_21504,MGD1149_23_ac_IN_peak_55013,CTRL_6_23_ac_IN_peak_53671	2.22444	4.34e-06	0.001559	chr3	4983273	4986918	NA	3' UTR (NM_003670, exon 5 of 5)	-5134	NR_037903	101000000	Hs.434505	NR_037903	ENSG00000235831	BHLHE40-AS1	-	BHLHE40 antisense RNA 1	ncRNA	ncRNA
MGD1149_23_ac_IN_peak_26202,MGD1135_23_ac_IN_peak_9856,CTRL_6_23_ac_IN_peak_25930,MGD1135_23_ac_IN_peak_9857	2.22807	4.68e-05	0.007987	chr14	71244018	71245804	NA	Intergenic	-75565	NM_001354288	26037	Hs.654657	NM_015556	ENSG00000197555	SIPA1L1	E6TP1|SPAR1	signal induced proliferation associated 1 like 1	protein-coding	protein-coding
MGD1149_23_ac_IN_peak_72676,MGD1135_23_ac_IN_peak_27420	2.2356	0.000106	0.013842	chr6	112000000	112000000	NA	Intergenic	-13999	NM_003880	8838	Hs.558428	NM_003880	ENSG00000112761	CCN6	LIBC|PPAC|PPD|WISP-3|WISP3	cellular communication network factor 6	protein-coding	protein-coding
MGD1149_23_ac_IN_peak_13053,MGD1135_23_ac_IN_peak_4940,MGD1135_23_ac_IN_peak_4941,CTRL_6_23_ac_IN_peak_12375	2.2453	4.85e-05	0.008087	chr10	104000000	104000000	NA	intron (NM_014631, intron 5 of 13)	-17535	NM_001365079	9644	Hs.678727	NM_014631	ENSG00000107957	SH3PXD2A	FISH|SH3MD1|TKS5	SH3 and PX domains 2A	protein-coding	protein-coding
MGD1149_23_ac_IN_peak_33236,CTRL_6_23_ac_IN_peak_32701,MGD1135_23_ac_IN_peak_12609	2.24547	0.000164	0.018381	chr16	88242973	88243883	NA	Intergenic	49147	NR_110944	102000000	Hs.634835	NR_110944	ENSG00000260420	LINC02182	LA16c-444G7.2	long intergenic non-protein coding RNA 2182	ncRNA	ncRNA
MGD1149_23_ac_IN_peak_67385,MGD1135_23_ac_IN_peak_25388	2.25443	0.000287	0.025844	chr5	134000000	134000000	NA	intron (NM_001366502, intron 1 of 7)	2429	NM_001366502	6932	Hs.573153	NM_003202	ENSG00000081059	TCF7	TCF-1	transcription factor 7	protein-coding	protein-coding
MGD1149_23_ac_IN_peak_38043,MGD1135_23_ac_IN_peak_14723	2.2678	0.00019	0.020261	chr18	28112392	28113406	NA	intron (NM_001792, intron 2 of 15)	64231	NM_001792	1000	Hs.464829	NM_001792	ENSG00000170558	CDH2	CD325|CDHN|CDw325|NCAD	cadherin 2	protein-coding	protein-coding
MGD1149_23_ac_IN_peak_45094,MGD1135_23_ac_IN_peak_17626,CTRL_6_23_ac_IN_peak_44197	2.26885	0.000131	0.01579	chr2	85810183	85811201	NA	Intergenic	-4438	NR_038888	284950	Hs.570227	NR_038888		LOC284950	-	uncharacterized LOC284950	ncRNA	ncRNA
MGD1149_23_ac_IN_peak_43246,MGD1135_23_ac_IN_peak_16882	2.28023	2.78e-05	0.005782	chr2	33135939	33138192	NA	intron (NM_206943, intron 5 of 33)	2468	NM_001166266	4052	Hs.619315	NM_000627	ENSG00000049323	LTBP1	-	latent transforming growth factor beta binding protein 1	protein-coding	protein-coding
MGD1149_23_ac_IN_peak_50548,MGD1135_23_ac_IN_peak_19542,MGD1135_23_ac_IN_peak_19543,CTRL_6_23_ac_IN_peak_49396	2.28175	3.98e-06	0.001515	chr20	23145672	23147812	NA	Intergenic	-14106	NR_034149	200261	Hs.352228	NM_182535	ENSG00000233746	LINC00656	-	long intergenic non-protein coding RNA 656	ncRNA	ncRNA
MGD1149_23_ac_IN_peak_25674,MGD1135_23_ac_IN_peak_9612,MGD1135_23_ac_IN_peak_9613	2.28296	0.000519	0.036585	chr14	58818025	58818846	NA	Intergenic	-9853	NR_110547	103000000	Hs.232734	NR_110547	ENSG00000258583	LINC01500	-	long intergenic non-protein coding RNA 1500	ncRNA	ncRNA
MGD1149_23_ac_IN_peak_42226,MGD1135_23_ac_IN_peak_16580,CTRL_6_23_ac_IN_peak_41398	2.28651	7.7e-05	0.01118	chr2	8002687	8003711	NA	Intergenic	-26385	NR_015405	339788	Hs.46864	NR_015405	ENSG00000235665	LINC00298	-	long intergenic non-protein coding RNA 298	ncRNA	ncRNA
MGD1149_23_ac_IN_peak_39404,MGD1135_23_ac_IN_peak_15280	2.28898	8.87e-05	0.012356	chr19	2626367	2627459	NA	intron (NM_052847, intron 2 of 4)	-3802	NR_107004	102000000		NR_107004	ENSG00000277904	MIR7850	hsa-mir-7850	microRNA 7850	ncRNA	ncRNA
MGD1149_23_ac_IN_peak_78461,MGD1135_23_ac_IN_peak_29457,MGD1135_23_ac_IN_peak_29458,MGD1135_23_ac_IN_peak_29459,CTRL_6_23_ac_IN_peak_77476,MGD1149_23_ac_IN_peak_78462,CTRL_6_23_ac_IN_peak_77477	2.28996	5.1e-07	0.000367	chr7	138000000	138000000	NA	intron (NM_001321710, intron 3 of 32)	176408	NM_001321709	9162	Hs.242947	NM_004717	ENSG00000157680	DGKI	DGK-IOTA	diacylglycerol kinase iota	protein-coding	protein-coding
MGD1149_23_ac_IN_peak_46902,MGD1135_23_ac_IN_peak_18296	2.29483	0.000665	0.04256	chr2	160000000	160000000	NA	Intergenic	-29015	NM_001282354	3694	Hs.470399	NM_000888	ENSG00000115221	ITGB6	AI1H	integrin subunit beta 6	protein-coding	protein-coding
MGD1149_23_ac_IN_peak_76768,MGD1135_23_ac_IN_peak_28821,MGD1135_23_ac_IN_peak_28822,CTRL_6_23_ac_IN_peak_75768	2.29717	1.08e-05	0.002966	chr7	74022609	74025614	NA	Intergenic	-3678	NM_001278939	2006	Hs.647061	NM_000501	ENSG00000049540	ELN	ADCL1|SVAS|WBS|WS	elastin	protein-coding	protein-coding
MGD1149_23_ac_IN_peak_757,CTRL_6_23_ac_IN_peak_713,MGD1135_23_ac_IN_peak_350	2.29888	1.77e-05	0.004225	chr1	17234031	17235101	NA	intron (NM_013358, intron 11 of 15).2	-14532	NM_016233	51702	Hs.149195	NM_016233	ENSG00000142619	PADI3	PAD3|PDI3|UHS1	peptidyl arginine deiminase 3	protein-coding	protein-coding
MGD1149_23_ac_IN_peak_39356,CTRL_6_23_ac_IN_peak_38751,MGD1135_23_ac_IN_peak_15220,CTRL_6_23_ac_IN_peak_38752	2.31209	1.94e-07	0.000187	chr19	2491748	2494358	NA	Intergenic	16926	NM_015675	4616	Hs.110571	NM_015675	ENSG00000099860	GADD45B	GADD45BETA|MYD118	growth arrest and DNA damage inducible beta	protein-coding	protein-coding
MGD1149_23_ac_IN_peak_38407,MGD1135_23_ac_IN_peak_14823,MGD1135_23_ac_IN_peak_14824	2.3185	0.000198	0.020699	chr18	48780097	48781189	NA	intron (NM_014772, intron 9 of 11)	110043	NR_039897	101000000		NR_039897	ENSG00000266276	MIR4743	-	microRNA 4743	ncRNA	ncRNA
MGD1149_23_ac_IN_peak_39405,MGD1135_23_ac_IN_peak_15281,CTRL_6_23_ac_IN_peak_38785	2.32391	4.72e-05	0.007987	chr19	2627767	2629369	NA	intron (NM_052847, intron 2 of 4)	-2147	NR_107004	102000000		NR_107004	ENSG00000277904	MIR7850	hsa-mir-7850	microRNA 7850	ncRNA	ncRNA
MGD1149_23_ac_IN_peak_81203,MGD1135_23_ac_IN_peak_30411,MGD1135_23_ac_IN_peak_30412,CTRL_6_23_ac_IN_peak_80134	2.33193	4.17e-06	0.001519	chr8	95799215	95800660	NA	intron (NR_038206, intron 3 of 4)	148411	NR_036611	101000000	Hs.741582	NR_036611		LOC100500773	-	serine and arginine rich splicing factor 3 pseudogene	pseudo	pseudo
MGD1149_23_ac_IN_peak_76778,MGD1135_23_ac_IN_peak_28832	2.33233	0.000367	0.030114	chr7	74078246	74079178	NA	Intergenic	-5092	NM_002314	3984	Hs.647035	NM_002314	ENSG00000106683	LIMK1	LIMK|LIMK-1	LIM domain kinase 1	protein-coding	protein-coding
MGD1149_23_ac_IN_peak_37875,MGD1135_23_ac_IN_peak_14667,CTRL_6_23_ac_IN_peak_37220,MGD1135_23_ac_IN_peak_14668,MGD1135_23_ac_IN_peak_14669	2.33281	1.48e-06	0.000765	chr18	22558644	22561244	NA	Intergenic	-142029	NM_172241	64693	Hs.406709	NM_022663	ENSG00000212710	CTAGE1	CT21.1|CT21.2|CTAGE|CTAGE-1|CTAGE-2	cutaneous T cell lymphoma-associated antigen 1	protein-coding	protein-coding
MGD1149_23_ac_IN_peak_53775,MGD1135_23_ac_IN_peak_20909,CTRL_6_23_ac_IN_peak_52511,CTRL_6_23_ac_IN_peak_52512,CTRL_6_23_ac_IN_peak_52513,MGD1149_23_ac_IN_peak_53776	2.33662	1.04e-05	0.00288	chr22	27239426	27241185	NA	Intergenic	-15626	NM_001350812	105000000		NM_001350812		LINC01638	-	long intergenic non-protein coding RNA 1638	protein-coding	protein-coding
MGD1149_23_ac_IN_peak_20039	2.34054	0.000626	0.041124	chr12	54003610	54005015	NA	TTS (NM_006897)	4151	NM_006897	3225	Hs.658823	NM_006897	ENSG00000180806	HOXC9	HOX3|HOX3B	homeobox C9	protein-coding	protein-coding
MGD1149_23_ac_IN_peak_51192,MGD1135_23_ac_IN_peak_19910	2.34164	0.000134	0.01598	chr20	44669941	44671011	NA	intron (NR_034104, intron 1 of 4)	1263	NR_034104	79015	Hs.671450	NM_024049	ENSG00000283440	LINC01260	-	long intergenic non-protein coding RNA 1260	ncRNA	ncRNA
MGD1149_23_ac_IN_peak_76748,MGD1135_23_ac_IN_peak_28806	2.3425	0.000672	0.042793	chr7	73976013	73977078	NA	Intergenic	-51244	NM_001278939	2006	Hs.647061	NM_000501	ENSG00000049540	ELN	ADCL1|SVAS|WBS|WS	elastin	protein-coding	protein-coding
MGD1135_23_ac_IN_peak_28825,MGD1149_23_ac_IN_peak_76771,MGD1135_23_ac_IN_peak_28826,MGD1135_23_ac_IN_peak_28827,CTRL_6_23_ac_IN_peak_75770,MGD1135_23_ac_IN_peak_28828	2.34693	5.13e-06	0.001791	chr7	74028108	74030508	NA	intron (NM_001278915, intron 1 of 32)	1135	NM_001278915	2006	Hs.647061	NM_000501	ENSG00000049540	ELN	ADCL1|SVAS|WBS|WS	elastin	protein-coding	protein-coding
MGD1149_23_ac_IN_peak_50551,MGD1135_23_ac_IN_peak_19547,MGD1135_23_ac_IN_peak_19548	2.34847	8.06e-06	0.00241	chr20	23152821	23154804	NA	Intergenic	-21176	NR_034149	200261	Hs.352228	NM_182535	ENSG00000233746	LINC00656	-	long intergenic non-protein coding RNA 656	ncRNA	ncRNA
MGD1149_23_ac_IN_peak_76820,MGD1135_23_ac_IN_peak_28849,MGD1135_23_ac_IN_peak_28850,CTRL_5_23_ac_IN_peak_23441	2.36996	5.9e-06	0.002001	chr7	74477500	74479307	NA	intron (NM_016328, intron 1 of 26)	24497	NM_001199207	9569	Hs.647056	NM_005685	ENSG00000006704	GTF2IRD1	BEN|CREAM1|GTF3|MUSTRD1|RBAP2|WBS|WBSCR11|WBSCR12|hMusTRD1alpha1	GTF2I repeat domain containing 1	protein-coding	protein-coding
MGD1135_23_ac_IN_peak_14530,MGD1149_23_ac_IN_peak_37793,MGD1135_23_ac_IN_peak_14531	2.38339	0.000195	0.020517	chr18	13446658	13447701	NA	intron (NM_181482, intron 4 of 5)	-12768	NR_049822	101000000		NR_049822	ENSG00000266146	MIR5190	-	microRNA 5190	ncRNA	ncRNA
MGD1149_23_ac_IN_peak_51608,MGD1135_23_ac_IN_peak_20086,MGD1135_23_ac_IN_peak_20087	2.39469	3.11e-05	0.006252	chr20	51359181	51360662	NA	Intergenic	93056	NR_036162	100000000		NR_036162	ENSG00000266761	MIR3194	mir-3194	microRNA 3194	ncRNA	ncRNA
MGD1149_23_ac_IN_peak_60319,MGD1135_23_ac_IN_peak_23164,MGD1135_23_ac_IN_peak_23165,CTRL_6_23_ac_IN_peak_59299,MGD1135_23_ac_IN_peak_23166	2.39836	1.34e-07	0.000145	chr3	194000000	194000000	NA	promoter-TSS (NR_033944)	-73	NR_033944	647323	Hs.652830	NR_033944	ENSG00000214146	LINC02026	-	long intergenic non-protein coding RNA 2026	ncRNA	ncRNA
MGD1149_23_ac_IN_peak_77381	2.40589	0.000906	0.049605	chr7	98186106	98187551	NA	intron (NM_014916, intron 8 of 13)	-25426	NM_177455	168620	Hs.511979	NM_177455	ENSG00000180535	BHLHA15	BHLHB8|MIST1	basic helix-loop-helix family member a15	protein-coding	protein-coding
MGD1149_23_ac_IN_peak_29348,MGD1135_23_ac_IN_peak_11154	2.40726	0.000656	0.042376	chr15	68579415	68580117	NA	intron (NM_006091, intron 1 of 11)	773	NM_006091	10391	Hs.551213	NM_006091	ENSG00000103647	CORO2B	CLIPINC	coronin 2B	protein-coding	protein-coding
MGD1149_23_ac_IN_peak_23264,MGD1135_23_ac_IN_peak_8793,MGD1135_23_ac_IN_peak_8794	2.40816	1.15e-06	0.000707	chr13	37655407	37656791	NA	intron (NM_003306, intron 6 of 10)	-57255	NM_001286666	10631	Hs.136348	NM_006475	ENSG00000133110	POSTN	OSF-2|OSF2|PDLPOSTN|PN	periostin	protein-coding	protein-coding
MGD1149_23_ac_IN_peak_50904,MGD1135_23_ac_IN_peak_19806	2.40864	3.75e-05	0.006968	chr20	35865899	35868151	NA	intron (NM_016436, intron 6 of 17)	87601	NM_033630	51282	Hs.584909	NM_016558	ENSG00000171222	SCAND1	RAZ1|SDP1	SCAN domain containing 1	protein-coding	protein-coding
MGD1149_23_ac_IN_peak_50655,CTRL_6_23_ac_IN_peak_49487,MGD1135_23_ac_IN_peak_19701,CTRL_6_23_ac_IN_peak_49488	2.40922	1.69e-06	0.00082	chr20	31571121	31572936	NA	intron (NR_046853, intron 2 of 2)	1235	NR_046853	101000000	Hs.373741	NR_046853	ENSG00000230613	HM13-AS1	-	HM13 antisense RNA 1	ncRNA	ncRNA
MGD1149_23_ac_IN_peak_78457,MGD1135_23_ac_IN_peak_29454,CTRL_6_23_ac_IN_peak_77475,MGD1135_23_ac_IN_peak_29455	2.41469	2.58e-05	0.005434	chr7	138000000	138000000	NA	intron (NM_001321710, intron 3 of 32)	189086	NM_001321709	9162	Hs.242947	NM_004717	ENSG00000157680	DGKI	DGK-IOTA	diacylglycerol kinase iota	protein-coding	protein-coding
MGD1149_23_ac_IN_peak_46709,MGD1135_23_ac_IN_peak_18241	2.41746	0.000499	0.035587	chr2	152000000	152000000	NA	intron (NM_000726, intron 2 of 13)	43238	NM_001330113	785	Hs.120725	NM_000726	ENSG00000182389	CACNB4	CAB4|CACNLB4|EA5|EIG9|EJM|EJM4|EJM6	calcium voltage-gated channel auxiliary subunit beta 4	protein-coding	protein-coding
MGD1149_23_ac_IN_peak_42275,MGD1135_23_ac_IN_peak_16590	2.41901	0.000512	0.036241	chr2	8597481	8598369	NA	Intergenic	-14133	NR_110257	102000000	Hs.634706	NR_110257	ENSG00000236008	LINC01814	-	long intergenic non-protein coding RNA 1814	ncRNA	ncRNA
MGD1149_23_ac_IN_peak_39367,MGD1135_23_ac_IN_peak_15232,MGD1135_23_ac_IN_peak_15233,MGD1135_23_ac_IN_peak_15234,CTRL_6_23_ac_IN_peak_38759,MGD1135_23_ac_IN_peak_15235,MGD1135_23_ac_IN_peak_15236	2.4206	2.09e-07	0.00019	chr19	2521736	2525115	NA	intron (NM_052847, intron 3 of 4)	47298	NM_015675	4616	Hs.110571	NM_015675	ENSG00000099860	GADD45B	GADD45BETA|MYD118	growth arrest and DNA damage inducible beta	protein-coding	protein-coding
MGD1149_23_ac_IN_peak_76769,MGD1135_23_ac_IN_peak_28823,MGD1135_23_ac_IN_peak_28824,MGD1149_23_ac_IN_peak_76770,CTRL_6_23_ac_IN_peak_75769	2.42199	8.07e-06	0.00241	chr7	74025705	74027993	NA	promoter-TSS (NM_001278939)	-940	NM_001278939	2006	Hs.647061	NM_000501	ENSG00000049540	ELN	ADCL1|SVAS|WBS|WS	elastin	protein-coding	protein-coding
MGD1149_23_ac_IN_peak_71393,MGD1135_23_ac_IN_peak_26952,MGD1135_23_ac_IN_peak_26953,CTRL_6_23_ac_IN_peak_70322	2.4225	3.98e-06	0.001515	chr6	44009263	44010875	NA	intron (NR_125864, intron 1 of 4)	-6419	NR_125865	102000000	Hs.670378	NR_125864	ENSG00000237686	LOC101929705	-	uncharacterized LOC101929705	ncRNA	ncRNA
CTRL_6_23_ac_IN_peak_73426,MGD1149_23_ac_IN_peak_74308,MGD1135_23_ac_IN_peak_27878	2.4236	2.12e-05	0.004768	chr6	161000000	161000000	NA	intron (NM_005922, intron 2 of 26)	47465	NM_005922	4216	Hs.390428	NM_005922	ENSG00000085511	MAP3K4	MAPKKK4|MEKK 4|MEKK4|MTK1|PRO0412	mitogen-activated protein kinase kinase kinase 4	protein-coding	protein-coding
MGD1149_23_ac_IN_peak_27650,MGD1135_23_ac_IN_peak_10504	2.42685	1.39e-06	0.000753	chr15	34808337	34810456	NA	intron (NR_120329, intron 2 of 2)	-13847	NM_005159	70	Hs.118127	NM_005159	ENSG00000159251	ACTC1	ACTC|ASD5|CMD1R|CMH11|LVNC4	actin alpha cardiac muscle 1	protein-coding	protein-coding
MGD1149_23_ac_IN_peak_76736,MGD1135_23_ac_IN_peak_28799,MGD1135_23_ac_IN_peak_28800	2.43193	3.34e-05	0.006495	chr7	73902928	73904842	NA	Intergenic	42726	NM_182504	135886	Hs.647026	NM_182504	ENSG00000175877	TMEM270	WBSCR28	transmembrane protein 270	protein-coding	protein-coding
MGD1149_23_ac_IN_peak_55005,MGD1135_23_ac_IN_peak_21489,MGD1135_23_ac_IN_peak_21490	2.43232	0.000218	0.022081	chr3	4831612	4832462	NA	intron (NM_001168272, intron 59 of 60)	74464	NR_125914	101000000	Hs.434505	NR_037903	ENSG00000235831	BHLHE40-AS1	-	BHLHE40 antisense RNA 1	ncRNA	ncRNA
MGD1149_23_ac_IN_peak_27428,MGD1135_23_ac_IN_peak_10352,MGD1135_23_ac_IN_peak_10353	2.43292	7.59e-08	9.71e-05	chr15	28515247	28517220	NA	Intergenic	-15392	NR_031672	100000000		NR_031672	ENSG00000221641	MIR1268A	MIR1268|MIRN1268|hsa-mir-1268|hsa-mir-1268a	microRNA 1268a	ncRNA	ncRNA
MGD1149_23_ac_IN_peak_10867,MGD1135_23_ac_IN_peak_4122,MGD1135_23_ac_IN_peak_4123,MGD1135_23_ac_IN_peak_4124,CTRL_6_23_ac_IN_peak_10172	2.44015	2.43e-07	0.000202	chr10	43888874	43892111	NA	intron (NR_038268, intron 4 of 4)	-18804	NR_136147	283033	Hs.178244	NR_033846		LINC00841	-	long intergenic non-protein coding RNA 841	ncRNA	ncRNA
MGD1149_23_ac_IN_peak_23265,CTRL_5_23_ac_IN_peak_7041,MGD1135_23_ac_IN_peak_8795,MGD1135_23_ac_IN_peak_8796,MGD1135_23_ac_IN_peak_8797	2.4416	5.52e-06	0.001888	chr13	37656946	37658346	NA	intron (NM_003306, intron 6 of 10)	-58802	NM_001286666	10631	Hs.136348	NM_006475	ENSG00000133110	POSTN	OSF-2|OSF2|PDLPOSTN|PN	periostin	protein-coding	protein-coding
MGD1149_23_ac_IN_peak_22831,MGD1135_23_ac_IN_peak_8626,MGD1135_23_ac_IN_peak_8627	2.44896	0.000601	0.040092	chr13	29859127	29860042	NA	Intergenic	-8967	NM_007106	5412	Hs.145575	NM_007106	ENSG00000122042	UBL3	HCG-1|PNSC1	ubiquitin like 3	protein-coding	protein-coding
MGD1149_23_ac_IN_peak_76758,MGD1135_23_ac_IN_peak_28814,MGD1135_23_ac_IN_peak_28815	2.45153	0.000755	0.045315	chr7	73995637	73996640	NA	Intergenic	-31651	NM_001278939	2006	Hs.647061	NM_000501	ENSG00000049540	ELN	ADCL1|SVAS|WBS|WS	elastin	protein-coding	protein-coding
MGD1149_23_ac_IN_peak_49356,MGD1135_23_ac_IN_peak_19014	2.4567	0.000469	0.034334	chr2	235000000	235000000	NA	Intergenic	42879	NR_132376	106000000	Hs.580616	NR_132376	ENSG00000280744	LINC01173	-	long intergenic non-protein coding RNA 1173	ncRNA	ncRNA
MGD1149_23_ac_IN_peak_53966,MGD1135_23_ac_IN_peak_21012	2.45814	0.000779	0.046082	chr22	30249549	30250578	NA	Intergenic	-3304	NM_002309	3976	Hs.2250	NM_002309	ENSG00000128342	LIF	CDF|DIA|HILDA|MLPLI	LIF interleukin 6 family cytokine	protein-coding	protein-coding
MGD1149_23_ac_IN_peak_60341,CTRL_6_23_ac_IN_peak_59304,MGD1135_23_ac_IN_peak_23180	2.45921	3.21e-05	0.00638	chr3	194000000	194000000	NA	promoter-TSS (NM_005524)	-553	NM_005524	3280	Hs.250666	NM_005524	ENSG00000114315	HES1	HES-1|HHL|HRY|bHLHb39	hes family bHLH transcription factor 1	protein-coding	protein-coding
CTRL_6_23_ac_IN_peak_8186,MGD1149_23_ac_IN_peak_8921,MGD1135_23_ac_IN_peak_3379,CTRL_6_23_ac_IN_peak_8187,MGD1135_23_ac_IN_peak_3380,MGD1135_23_ac_IN_peak_3381,MGD1135_23_ac_IN_peak_3382,CTRL_6_23_ac_IN_peak_8188,CTRL_5_23_ac_IN_peak_2578,MGD1135_23_ac_IN_peak_3383	2.46579	8.12e-09	1.48e-05	chr1	235000000	235000000	NA	Intergenic	-51176	NR_125945	102000000	Hs.520684	NR_125945	ENSG00000238005	LOC101927851	-	uncharacterized LOC101927851	ncRNA	ncRNA
MGD1135_23_ac_IN_peak_8613,MGD1149_23_ac_IN_peak_22821,MGD1135_23_ac_IN_peak_8614	2.46687	0.000168	0.018617	chr13	29683419	29684543	NA	Intergenic	36288	NR_135320	103000000	Hs.121353	NR_135320		LOC102723345	-	uncharacterized LOC102723345	ncRNA	ncRNA
MGD1149_23_ac_IN_peak_32368,MGD1135_23_ac_IN_peak_12274,CTRL_6_23_ac_IN_peak_31889,MGD1149_23_ac_IN_peak_32369,MGD1135_23_ac_IN_peak_12275,MGD1135_23_ac_IN_peak_12276	2.47867	1.12e-05	0.003027	chr16	67012992	67015411	NA	Intergenic	13662	NM_001190201	283848	Hs.346947	NM_173815	ENSG00000172824	CES4A	CES6|CES8	carboxylesterase 4A	protein-coding	protein-coding
MGD1135_23_ac_IN_peak_16756,MGD1149_23_ac_IN_peak_42863	2.48948	0.000662	0.04256	chr2	25042319	25042977	NA	5' UTR (NM_001319099, exon 1 of 23)	185	NM_001319099	22979	Hs.4892	NM_014971	ENSG00000084710	EFR3B	KIAA0953	EFR3 homolog B	protein-coding	protein-coding
MGD1149_23_ac_IN_peak_4383,MGD1135_23_ac_IN_peak_1616	2.49603	0.000814	0.04715	chr1	110000000	110000000	NA	intron (NR_036595, intron 2 of 3)	31418	NR_036595	440600	Hs.649375	NR_036595	ENSG00000227963	RBM15-AS1	AS-RBM15	RBM15 antisense RNA 1	ncRNA	ncRNA
MGD1149_23_ac_IN_peak_13247,MGD1135_23_ac_IN_peak_5008,MGD1135_23_ac_IN_peak_5009,MGD1135_23_ac_IN_peak_5010,CTRL_6_23_ac_IN_peak_12538	2.49608	8.31e-06	0.002456	chr10	112000000	112000000	NA	Intergenic	-46958	NM_020918	57678	Hs.42586	NM_020918	ENSG00000119927	GPAM	GPAT|GPAT1	glycerol-3-phosphate acyltransferase, mitochondrial	protein-coding	protein-coding
MGD1149_23_ac_IN_peak_51889,MGD1135_23_ac_IN_peak_20180	2.50144	0.000194	0.020517	chr20	58016178	58017304	NA	Intergenic	12837	NR_147083	105000000	Hs.736662	NR_147083	ENSG00000275852	LINC01742	-	long intergenic non-protein coding RNA 1742	ncRNA	ncRNA
MGD1149_23_ac_IN_peak_58710,MGD1135_23_ac_IN_peak_22658	2.5041	0.000699	0.04399	chr3	130000000	130000000	NA	Intergenic	39402	NM_007117	7200	Hs.182231	NM_007117	ENSG00000170893	TRH	Pro-TRH|TRF	thyrotropin releasing hormone	protein-coding	protein-coding
MGD1149_23_ac_IN_peak_81201,MGD1135_23_ac_IN_peak_30407,MGD1135_23_ac_IN_peak_30408,CTRL_6_23_ac_IN_peak_80131	2.50524	1.31e-06	0.000753	chr8	95791394	95792980	NA	intron (NR_038206, intron 3 of 4)	156161	NR_036611	101000000	Hs.741582	NR_036611		LOC100500773	-	serine and arginine rich splicing factor 3 pseudogene	pseudo	pseudo
MGD1149_23_ac_IN_peak_3128,MGD1135_23_ac_IN_peak_1256,CTRL_6_23_ac_IN_peak_2912,MGD1135_23_ac_IN_peak_1257,MGD1135_23_ac_IN_peak_1258	2.50594	1.81e-07	0.000182	chr1	66478449	66480804	NA	Intergenic	-53967	NM_001308203	84251	Hs.132121	NM_032291	ENSG00000118473	SGIP1	-	SH3 domain GRB2 like endophilin interacting protein 1	protein-coding	protein-coding
MGD1149_23_ac_IN_peak_39129	2.50965	0.00083	0.047545	chr18	79589173	79590249	NA	TTS (NR_148949)	10429	NR_148949	284240	Hs.448912	NR_148949		LOC284240	-	uncharacterized LOC284240	ncRNA	ncRNA
MGD1149_23_ac_IN_peak_29754,CTRL_6_23_ac_IN_peak_29304,MGD1135_23_ac_IN_peak_11307,MGD1135_23_ac_IN_peak_11308	2.52313	3.29e-06	0.001339	chr15	77994262	77995423	NA	promoter-TSS (NR_026998)	-617	NR_026998	91450	Hs.406766	NR_026998		LOC91450	-	uncharacterized LOC91450	ncRNA	ncRNA
MGD1149_23_ac_IN_peak_82226,MGD1135_23_ac_IN_peak_30711	2.52367	3.54e-05	0.006731	chr8	126000000	126000000	NA	Intergenic	81980	NM_001282985	10221	Hs.444947	NM_025195	ENSG00000173334	TRIB1	C8FW|GIG-2|GIG2|SKIP1|TRB-1|TRB1	tribbles pseudokinase 1	protein-coding	protein-coding
MGD1149_23_ac_IN_peak_79333,MGD1135_23_ac_IN_peak_29786	2.52631	0.00016	0.018111	chr8	22190054	22191157	NA	intron (NR_033404, intron 8 of 15)	25233	NR_033403	649	Hs.1274	NM_001199	ENSG00000168487	BMP1	OI13|PCOLC|PCP|PCP2|TLD	bone morphogenetic protein 1	protein-coding	protein-coding
MGD1149_23_ac_IN_peak_44413,MGD1135_23_ac_IN_peak_17359	2.52911	0.000483	0.03482	chr2	64781317	64782100	NA	Intergenic	81923	NR_110224	102000000	Hs.580313	NR_110224	ENSG00000234572	LINC01800	-	long intergenic non-protein coding RNA 1800	ncRNA	ncRNA
MGD1149_23_ac_IN_peak_49609,MGD1135_23_ac_IN_peak_19164,CTRL_6_23_ac_IN_peak_48519	2.53004	3.4e-05	0.006554	chr2	237000000	237000000	NA	Intergenic	-18022	NM_057167	1293	Hs.233240	NM_004369	ENSG00000163359	COL6A3	BTHLM1|DYT27|UCMD1	collagen type VI alpha 3 chain	protein-coding	protein-coding
MGD1149_23_ac_IN_peak_59451,MGD1135_23_ac_IN_peak_22904	2.53619	0.000125	0.015261	chr3	156000000	156000000	NA	intron (NM_172159, intron 8 of 13)	-49680	NR_046618	101000000	Hs.131282	NR_046618	ENSG00000242370	KCNAB1-AS1	-	KCNAB1 antisense RNA 1	ncRNA	ncRNA
MGD1149_23_ac_IN_peak_39397,MGD1135_23_ac_IN_peak_15272,MGD1135_23_ac_IN_peak_15273,CTRL_6_23_ac_IN_peak_38781	2.5364	4.74e-06	0.001672	chr19	2609314	2610953	NA	intron (NM_052847, intron 2 of 4)	-20582	NR_107004	102000000		NR_107004	ENSG00000277904	MIR7850	hsa-mir-7850	microRNA 7850	ncRNA	ncRNA
MGD1149_23_ac_IN_peak_33820,MGD1135_23_ac_IN_peak_12883,MGD1135_23_ac_IN_peak_12884,CTRL_6_23_ac_IN_peak_33227	2.54082	2.77e-05	0.005782	chr17	7840170	7841626	NA	intron (NM_001080424, intron 1 of 21)	981	NM_001080424	23135	Hs.223678	NM_001080424	ENSG00000132510	KDM6B	JMJD3	lysine demethylase 6B	protein-coding	protein-coding
MGD1149_23_ac_IN_peak_82268,MGD1135_23_ac_IN_peak_30717	2.54316	0.000151	0.017385	chr8	126000000	126000000	NA	Intergenic	247199	NM_001282985	10221	Hs.444947	NM_025195	ENSG00000173334	TRIB1	C8FW|GIG-2|GIG2|SKIP1|TRB-1|TRB1	tribbles pseudokinase 1	protein-coding	protein-coding
CTRL_6_23_ac_IN_peak_29693,MGD1149_23_ac_IN_peak_30242,MGD1135_23_ac_IN_peak_11439,MGD1135_23_ac_IN_peak_11440	2.55184	6.48e-06	0.002109	chr15	89052166	89053730	NA	Intergenic	-35508	NM_007011	11057	Hs.122337	NM_007011	ENSG00000140526	ABHD2	HS1-2|LABH2|PHPS1-2	abhydrolase domain containing 2	protein-coding	protein-coding
MGD1149_23_ac_IN_peak_51609,MGD1135_23_ac_IN_peak_20088,CTRL_5_23_ac_IN_peak_15802,MGD1135_23_ac_IN_peak_20089,MGD1135_23_ac_IN_peak_20090,CTRL_6_23_ac_IN_peak_50379,MGD1135_23_ac_IN_peak_20091	2.55361	3.78e-10	1.45e-06	chr20	51360749	51366241	NA	Intergenic	89482	NR_036162	100000000		NR_036162	ENSG00000266761	MIR3194	mir-3194	microRNA 3194	ncRNA	ncRNA
MGD1149_23_ac_IN_peak_676,MGD1135_23_ac_IN_peak_276,MGD1135_23_ac_IN_peak_277	2.55948	1.82e-05	0.004312	chr1	16019931	16021301	NA	Intergenic	-1022	NM_001349682	27129	Hs.502612	NM_014424	ENSG00000173641	HSPB7	cvHSP	heat shock protein family B (small) member 7	protein-coding	protein-coding
MGD1149_23_ac_IN_peak_40510,MGD1135_23_ac_IN_peak_15872,MGD1135_23_ac_IN_peak_15873	2.56829	3.02e-05	0.006107	chr19	31132502	31134220	NA	Intergenic	-34149	NR_147209	108000000	Hs.211053	NR_147209	ENSG00000267777	LINC01791	-	long intergenic non-protein coding RNA 1791	ncRNA	ncRNA
MGD1149_23_ac_IN_peak_8922,CTRL_6_23_ac_IN_peak_8189,MGD1135_23_ac_IN_peak_3384	2.5684	4.14e-08	5.72e-05	chr1	235000000	235000000	NA	Intergenic	49876	NR_027454	731656	Hs.702477	NR_027454		LINC01348	-	long intergenic non-protein coding RNA 1348	ncRNA	ncRNA
MGD1135_23_ac_IN_peak_13021,MGD1149_23_ac_IN_peak_34220,MGD1135_23_ac_IN_peak_13022,MGD1135_23_ac_IN_peak_13023	2.5714	6.49e-06	0.002109	chr17	17030013	17032074	NA	Intergenic	-11414	NM_001364716	23164	Hs.462341	NM_015134	ENSG00000133030	MPRIP	M-RIP|MRIP|RHOIP3|RIP3|p116Rip	myosin phosphatase Rho interacting protein	protein-coding	protein-coding
MGD1149_23_ac_IN_peak_425,MGD1135_23_ac_IN_peak_185,MGD1135_23_ac_IN_peak_186,MGD1135_23_ac_IN_peak_187	2.57285	7.55e-06	0.002333	chr1	10074604	10076734	NA	intron (NM_006048, intron 2 of 26)	42711	NM_006048	10277	Hs.593974	NM_006048	ENSG00000130939	UBE4B	E4|HDNB1|UBOX3|UFD2|UFD2A	ubiquitination factor E4B	protein-coding	protein-coding
MGD1149_23_ac_IN_peak_60908,MGD1135_23_ac_IN_peak_23441,CTRL_6_23_ac_IN_peak_59803	2.57561	0.000106	0.013842	chr4	7206810	7207365	NA	intron (NM_020777, intron 1 of 26)	14549	NM_020777	57537	Hs.479099	NM_020777	ENSG00000184985	SORCS2	-	sortilin related VPS10 domain containing receptor 2	protein-coding	protein-coding
MGD1135_23_ac_IN_peak_18127,MGD1149_23_ac_IN_peak_46255,MGD1135_23_ac_IN_peak_18128	2.58128	0.000412	0.031674	chr2	127000000	127000000	NA	Intergenic	-19624	NM_000312	5624	Hs.224698	NM_000312	ENSG00000115718	PROC	APC|PC|PROC1|THPH3|THPH4	protein C, inactivator of coagulation factors Va and VIIIa	protein-coding	protein-coding
MGD1149_23_ac_IN_peak_86861,MGD1135_23_ac_IN_peak_32473,MGD1135_23_ac_IN_peak_32474,MGD1135_23_ac_IN_peak_32475,CTRL_6_23_ac_IN_peak_85713	2.58393	6.8e-07	0.00048	chr9	135000000	135000000	NA	Intergenic	-18387	NM_001278074	1289	Hs.210283	NM_000093	ENSG00000130635	COL5A1	EDSC|EDSCL1	collagen type V alpha 1 chain	protein-coding	protein-coding
MGD1149_23_ac_IN_peak_82854,MGD1135_23_ac_IN_peak_30902,CTRL_6_23_ac_IN_peak_81761,MGD1135_23_ac_IN_peak_30903	2.58449	1.63e-06	0.000816	chr8	141000000	141000000	NA	intron (NM_001362798, intron 7 of 21)	24763	NR_148197	22898	Hs.18166	NM_014957	ENSG00000105339	DENND3	-	DENN domain containing 3	protein-coding	protein-coding
MGD1149_23_ac_IN_peak_42482,MGD1135_23_ac_IN_peak_16668	2.58709	0.000221	0.022379	chr2	10867950	10869012	NA	Intergenic	-9786	NR_110575	102000000	Hs.736697	NR_110575	ENSG00000271952	LINC01954	-	long intergenic non-protein coding RNA 1954	ncRNA	ncRNA
MGD1149_23_ac_IN_peak_69252,MGD1135_23_ac_IN_peak_26126	2.588	0.000452	0.034006	chr5	178000000	178000000	NA	promoter-TSS (NM_015111)	-703	NM_015111	23138	Hs.101761	NM_015111	ENSG00000145911	N4BP3	LZTS4	NEDD4 binding protein 3	protein-coding	protein-coding
MGD1149_23_ac_IN_peak_55017,MGD1135_23_ac_IN_peak_21507,MGD1135_23_ac_IN_peak_21508,CTRL_6_23_ac_IN_peak_53674,MGD1135_23_ac_IN_peak_21509	2.59366	6.75e-09	1.46e-05	chr3	4993387	4996995	NA	Intergenic	-15230	NR_037903	101000000	Hs.434505	NR_037903	ENSG00000235831	BHLHE40-AS1	-	BHLHE40 antisense RNA 1	ncRNA	ncRNA
MGD1149_23_ac_IN_peak_10961,MGD1135_23_ac_IN_peak_4193	2.59668	0.000341	0.029096	chr10	47481596	47482563	NA	intron (NM_001040084, intron 1 of 11)	2036	NM_001040084	653145	Hs.535306	NM_001040084	ENSG00000265190	ANXA8	ANX8|CH17-360D5.2	annexin A8	protein-coding	protein-coding
MGD1135_23_ac_IN_peak_28473,MGD1149_23_ac_IN_peak_76066,MGD1135_23_ac_IN_peak_28474	2.61477	0.000756	0.045315	chr7	44259922	44260582	NA	intron (NM_172081, intron 3 of 18)	59274	NM_006555	10652	Hs.520794	NM_006555	ENSG00000106636	YKT6	-	YKT6 v-SNARE homolog	protein-coding	protein-coding
MGD1149_23_ac_IN_peak_61859,MGD1135_23_ac_IN_peak_23779	2.61512	2.18e-05	0.004814	chr4	71032402	71033707	NA	Intergenic	39405	NM_000788	1633	Hs.709	NM_000788	ENSG00000156136	DCK	-	deoxycytidine kinase	protein-coding	protein-coding
MGD1135_23_ac_IN_peak_22659,MGD1149_23_ac_IN_peak_58713	2.61863	8.68e-05	0.012148	chr3	130000000	130000000	NA	Intergenic	-45170	NM_001136152	644974	Hs.722197	NM_001136152	ENSG00000251287	ALG1L2	-	ALG1 chitobiosyldiphosphodolichol beta-mannosyltransferase like 2	protein-coding	protein-coding
MGD1149_23_ac_IN_peak_11578,MGD1135_23_ac_IN_peak_4397,CTRL_6_23_ac_IN_peak_10923	2.62237	9.71e-07	0.000621	chr10	70672566	70673690	NA	intron (NM_080722, intron 1 of 21)	622	NM_080722	140766	Hs.352156	NM_080722	ENSG00000138316	ADAMTS14	-	ADAM metallopeptidase with thrombospondin type 1 motif 14	protein-coding	protein-coding
MGD1135_23_ac_IN_peak_21333,MGD1149_23_ac_IN_peak_54733,MGD1135_23_ac_IN_peak_21334	2.62622	9.21e-05	0.012677	chr22	44446927	44448351	NA	Intergenic	4312	NR_109966	102000000	Hs.339290	NR_109966	ENSG00000232655	LINC01656	-	long intergenic non-protein coding RNA 1656	ncRNA	ncRNA
MGD1135_23_ac_IN_peak_10348,MGD1149_23_ac_IN_peak_27418,MGD1135_23_ac_IN_peak_10349	2.62954	7.29e-09	1.48e-05	chr15	28394447	28396461	NA	intron (NR_031672, intron 2 of 2)	16790	NM_001350920	100000000	Hs.510812	NM_001012452	ENSG00000153684	GOLGA8F	-	golgin A8 family member F	protein-coding	protein-coding
MGD1149_23_ac_IN_peak_13758	2.66963	7.65e-05	0.011161	chr10	130000000	130000000	NA	Intergenic	-6195	NM_001005463	253738	Hs.591374	NM_001005463	ENSG00000108001	EBF3	COE3|EBF-3|HADDS|O/E-2|OE-2	EBF transcription factor 3	protein-coding	protein-coding
MGD1135_23_ac_IN_peak_20857,MGD1149_23_ac_IN_peak_53726	2.67598	0.000657	0.042376	chr22	27108913	27109713	NA	Intergenic	-48795	NM_001318329	284898	Hs.350813	NM_001318329		LOC284898	-	uncharacterized LOC284898	protein-coding	protein-coding
MGD1149_23_ac_IN_peak_30237,MGD1135_23_ac_IN_peak_11436,MGD1135_23_ac_IN_peak_11437	2.67702	2.46e-07	0.000202	chr15	89016774	89021409	NA	Intergenic	-69365	NM_007011	11057	Hs.122337	NM_007011	ENSG00000140526	ABHD2	HS1-2|LABH2|PHPS1-2	abhydrolase domain containing 2	protein-coding	protein-coding
MGD1149_23_ac_IN_peak_53817,MGD1135_23_ac_IN_peak_20946	2.68321	0.000136	0.016141	chr22	27751673	27752870	NA	intron (NM_002430, intron 1 of 1)	49485	NM_002430	4330	Hs.268515	NM_002430	ENSG00000169184	MN1	MGCR|MGCR1|MGCR1-PEN|dJ353E16.2	MN1 proto-oncogene, transcriptional regulator	protein-coding	protein-coding
MGD1149_23_ac_IN_peak_76064,MGD1135_23_ac_IN_peak_28469,MGD1135_23_ac_IN_peak_28470	2.68391	0.000404	0.031482	chr7	44257240	44257994	NA	intron (NM_172081, intron 4 of 18)	56639	NM_006555	10652	Hs.520794	NM_006555	ENSG00000106636	YKT6	-	YKT6 v-SNARE homolog	protein-coding	protein-coding
MGD1149_23_ac_IN_peak_42228,MGD1135_23_ac_IN_peak_16582,CTRL_6_23_ac_IN_peak_41400	2.68411	3.68e-06	0.001445	chr2	8004454	8005429	NA	Intergenic	-28127	NR_015405	339788	Hs.46864	NR_015405	ENSG00000235665	LINC00298	-	long intergenic non-protein coding RNA 298	ncRNA	ncRNA
MGD1149_23_ac_IN_peak_53957,MGD1135_23_ac_IN_peak_21005,CTRL_6_23_ac_IN_peak_52665,MGD1135_23_ac_IN_peak_21006	2.68587	1.04e-08	1.8e-05	chr22	30210511	30214109	NA	Intergenic	-26884	NR_149070	111000000		NR_149070	ENSG00000232530	LIF-AS1	Lnc-LIF-AS	LIF antisense RNA 1	ncRNA	ncRNA
MGD1149_23_ac_IN_peak_27640,MGD1135_23_ac_IN_peak_10499,MGD1135_23_ac_IN_peak_10500,MGD1135_23_ac_IN_peak_10501	2.68976	8.78e-06	0.002527	chr15	34794002	34795415	NA	exon (NM_005159, exon 2 of 7)	841	NM_005159	70	Hs.118127	NM_005159	ENSG00000159251	ACTC1	ACTC|ASD5|CMD1R|CMH11|LVNC4	actin alpha cardiac muscle 1	protein-coding	protein-coding
MGD1149_23_ac_IN_peak_51610,MGD1135_23_ac_IN_peak_20092,MGD1135_23_ac_IN_peak_20093,MGD1135_23_ac_IN_peak_20094,MGD1149_23_ac_IN_peak_51611	2.69096	2.07e-07	0.00019	chr20	51366781	51369416	NA	Intergenic	84879	NR_036162	100000000		NR_036162	ENSG00000266761	MIR3194	mir-3194	microRNA 3194	ncRNA	ncRNA
MGD1149_23_ac_IN_peak_77039,MGD1135_23_ac_IN_peak_28926,MGD1135_23_ac_IN_peak_28927,CTRL_6_23_ac_IN_peak_75960	2.69199	2.66e-06	0.001193	chr7	78299571	78301515	NA	intron (NM_001301128, intron 9 of 20)	-46699	NR_003680	399670	Hs.568045	NR_003680	ENSG00000231322	RPL13AP17	RPL13A_6_816	ribosomal protein L13a pseudogene 17	pseudo	pseudo
MGD1149_23_ac_IN_peak_74570,MGD1135_23_ac_IN_peak_27964,MGD1135_23_ac_IN_peak_27965,MGD1135_23_ac_IN_peak_27966,MGD1135_23_ac_IN_peak_27967	2.71998	2.71e-06	0.001199	chr7	518518	521805	NA	promoter-TSS (NM_033023)	-230	NR_033963	441307	Hs.521334	NR_033963	ENSG00000223855	HRAT92	-	heart tissue-associated transcript 92	ncRNA	ncRNA
MGD1149_23_ac_IN_peak_29799,MGD1135_23_ac_IN_peak_11314,CTRL_6_23_ac_IN_peak_29348	2.72141	1.41e-06	0.000753	chr15	78756100	78757201	NA	Intergenic	4613	NR_036495	646938	Hs.449783	NR_036495	ENSG00000238166	LOC646938	-	TBC1 domain family member 2B pseudogene	pseudo	pseudo
MGD1149_23_ac_IN_peak_53774,MGD1135_23_ac_IN_peak_20908	2.73144	9.54e-05	0.012986	chr22	27238370	27239183	NA	Intergenic	-14097	NM_001350812	105000000		NM_001350812		LINC01638	-	long intergenic non-protein coding RNA 1638	protein-coding	protein-coding
MGD1149_23_ac_IN_peak_20032,MGD1135_23_ac_IN_peak_7603,MGD1135_23_ac_IN_peak_7604	2.73707	1.3e-06	0.000753	chr12	53985177	53987251	NA	promoter-TSS (NR_047506)	-695	NR_047506	101000000	Hs.607141	NR_047506	ENSG00000251151	HOXC-AS3	-	HOXC cluster antisense RNA 3	ncRNA	ncRNA
MGD1149_23_ac_IN_peak_79706,MGD1135_23_ac_IN_peak_29929	2.73814	3.65e-05	0.006849	chr8	29728519	29729653	NA	intron (NR_026765, intron 1 of 3)	19023	NR_026765	619351	Hs.566911	NR_026765	ENSG00000251191	LINC00589	C8orf75|TSLNC8	long intergenic non-protein coding RNA 589	ncRNA	ncRNA
MGD1149_23_ac_IN_peak_27333,MGD1135_23_ac_IN_peak_10299,MGD1135_23_ac_IN_peak_10300	2.7519	1.98e-08	3.11e-05	chr15	23173144	23174656	NA	intron (NM_001271664, intron 8 of 9)	16560	NR_027407	100000000	Hs.454647	NR_027407	ENSG00000175676	GOLGA8DP	GOLGA8D	golgin A8 family member D, pseudogene	pseudo	pseudo
MGD1149_23_ac_IN_peak_742,MGD1135_23_ac_IN_peak_332,MGD1135_23_ac_IN_peak_333,MGD1135_23_ac_IN_peak_334	2.75438	1.61e-06	0.000816	chr1	17176181	17177755	NA	Intergenic	-12821	NR_148993	400743	Hs.522935	NR_148993	ENSG00000204362	LINC02783	-	long intergenic non-protein coding RNA 2783	ncRNA	ncRNA
MGD1149_23_ac_IN_peak_27292,MGD1135_23_ac_IN_peak_10278	2.76596	2.35e-08	3.38e-05	chr15	22420801	22422242	NA	Intergenic	16505	NR_033350	390535	Hs.454647	NM_001012423		GOLGA8EP	GOLGA8E	golgin A8 family member E, pseudogene	pseudo	pseudo
MGD1149_23_ac_IN_peak_10868,MGD1135_23_ac_IN_peak_4125,MGD1135_23_ac_IN_peak_4126	2.77687	9.08e-06	0.002552	chr10	43892379	43893791	NA	intron (NR_038268, intron 4 of 4)	-16211	NR_136147	283033	Hs.178244	NR_033846		LINC00841	-	long intergenic non-protein coding RNA 841	ncRNA	ncRNA
MGD1149_23_ac_IN_peak_52656,CTRL_6_23_ac_IN_peak_51563,MGD1135_23_ac_IN_peak_20419,MGD1135_23_ac_IN_peak_20420	2.7777	5.18e-05	0.008402	chr21	35350871	35352196	NA	Intergenic	229231	NR_073512	101000000	Hs.536609	NR_073512	ENSG00000159216	LOC100506403	-	uncharacterized LOC100506403	ncRNA	ncRNA
MGD1149_23_ac_IN_peak_76732,MGD1135_23_ac_IN_peak_28788,CTRL_6_23_ac_IN_peak_75747,MGD1135_23_ac_IN_peak_28789,MGD1135_23_ac_IN_peak_28790,CTRL_6_23_ac_IN_peak_75748,MGD1135_23_ac_IN_peak_28791	2.78028	1.49e-09	4.69e-06	chr7	73891238	73894805	NA	Intergenic	31862	NM_182504	135886	Hs.647026	NM_182504	ENSG00000175877	TMEM270	WBSCR28	transmembrane protein 270	protein-coding	protein-coding
MGD1149_23_ac_IN_peak_76755,MGD1135_23_ac_IN_peak_28808,MGD1135_23_ac_IN_peak_28809,CTRL_6_23_ac_IN_peak_75759	2.78726	4e-07	0.000307	chr7	73990734	73992275	NA	Intergenic	-36285	NM_001278939	2006	Hs.647061	NM_000501	ENSG00000049540	ELN	ADCL1|SVAS|WBS|WS	elastin	protein-coding	protein-coding
MGD1149_23_ac_IN_peak_11577,MGD1135_23_ac_IN_peak_4395,MGD1135_23_ac_IN_peak_4396,CTRL_6_23_ac_IN_peak_10922	2.79116	8.67e-07	0.000576	chr10	70670634	70672351	NA	Intergenic	-1014	NM_139155	140766	Hs.352156	NM_080722	ENSG00000138316	ADAMTS14	-	ADAM metallopeptidase with thrombospondin type 1 motif 14	protein-coding	protein-coding
MGD1149_23_ac_IN_peak_36538,MGD1135_23_ac_IN_peak_14022,CTRL_6_23_ac_IN_peak_35825,MGD1135_23_ac_IN_peak_14023	2.8003	2.87e-05	0.005901	chr17	67527872	67529060	NA	intron (NM_181671, intron 1 of 9)	-56881	NR_030385	693131		NR_030385	ENSG00000263690	MIR548D2	MIRN548D2	microRNA 548d-2	ncRNA	ncRNA
MGD1149_23_ac_IN_peak_75687,MGD1135_23_ac_IN_peak_28361	2.80896	0.000668	0.042634	chr7	36114632	36115499	NA	Intergenic	19755	NR_108089	102000000	Hs.561704	NR_108089	ENSG00000261184	LOC101928618	-	uncharacterized LOC101928618	ncRNA	ncRNA
MGD1149_23_ac_IN_peak_68456	2.81317	0.000748	0.045315	chr5	156000000	156000000	NA	Intergenic	-140328	NM_000337	6444	Hs.387207	NM_000337	ENSG00000170624	SGCD	35DAG|CMD1L|DAGD|LGMDR6|SG-delta|SGCDP|SGD	sarcoglycan delta	protein-coding	protein-coding
MGD1149_23_ac_IN_peak_44384	2.82315	0.000146	0.016974	chr2	64593155	64594601	NA	TTS (NM_203437)	-13434	NR_034023	339807	Hs.434736	NR_034023	ENSG00000233694	LINC02579	-	long intergenic non-protein coding RNA 2579	ncRNA	ncRNA
MGD1149_23_ac_IN_peak_82260,MGD1135_23_ac_IN_peak_30716	2.82526	1.2e-05	0.003119	chr8	126000000	126000000	NA	Intergenic	224804	NM_001282985	10221	Hs.444947	NM_025195	ENSG00000173334	TRIB1	C8FW|GIG-2|GIG2|SKIP1|TRB-1|TRB1	tribbles pseudokinase 1	protein-coding	protein-coding
MGD1135_23_ac_IN_peak_4154,MGD1149_23_ac_IN_peak_10939,MGD1149_23_ac_IN_peak_10940	2.83017	0.000352	0.029608	chr10	46377221	46378125	NA	intron (NM_001098845, intron 1 of 11)	1897	NM_001098845	728113	Hs.705389	NM_001630	ENSG00000264230	ANXA8L1	ANXA8|ANXA8L2|VAC-beta|bA145E20.2	annexin A8 like 1	protein-coding	protein-coding
MGD1149_23_ac_IN_peak_39185,MGD1135_23_ac_IN_peak_15109,CTRL_6_23_ac_IN_peak_38556	2.84616	1.89e-05	0.004441	chr19	676626	677223	NA	intron (NM_005860, intron 1 of 4)	532	NM_005860	10272	Hs.529038	NM_005860	ENSG00000070404	FSTL3	FLRG|FSRP	follistatin like 3	protein-coding	protein-coding
MGD1149_23_ac_IN_peak_61,MGD1135_23_ac_IN_peak_37,MGD1135_23_ac_IN_peak_38,MGD1135_23_ac_IN_peak_39	2.87057	0.000111	0.014203	chr1	942117	943144	NA	exon (NM_152486, exon 11 of 14)	16626	NM_015658	26155	Hs.405987	NM_015658	ENSG00000188976	NOC2L	NET15|NET7|NIR|PPP1R112	NOC2 like nucleolar associated transcriptional repressor	protein-coding	protein-coding
MGD1149_23_ac_IN_peak_16472,MGD1135_23_ac_IN_peak_6349	2.87308	0.000867	0.048474	chr11	72790100	72790740	NA	intron (NM_006645, intron 1 of 6)	3285	NM_006645	10809	Hs.188606	NM_006645	ENSG00000214530	STARD10	CGI-52|NY-CO-28|PCTP2|SDCCAG28	StAR related lipid transfer domain containing 10	protein-coding	protein-coding
MGD1149_23_ac_IN_peak_60334,MGD1135_23_ac_IN_peak_23174	2.87383	6.62e-05	0.010175	chr3	194000000	194000000	NA	Intergenic	-17937	NR_136179	285389	Hs.157102	NR_136179	ENSG00000230102	LINC02028	-	long intergenic non-protein coding RNA 2028	ncRNA	ncRNA
MGD1149_23_ac_IN_peak_26195,MGD1135_23_ac_IN_peak_9850	2.87839	2.16e-05	0.004814	chr14	71201797	71203463	NA	Intergenic	-117846	NM_001354288	26037	Hs.654657	NM_015556	ENSG00000197555	SIPA1L1	E6TP1|SPAR1	signal induced proliferation associated 1 like 1	protein-coding	protein-coding
MGD1149_23_ac_IN_peak_12999,MGD1135_23_ac_IN_peak_4913	2.88421	0.000416	0.031867	chr10	103000000	103000000	NA	intron (NM_199076, intron 1 of 6)	107809	NM_001351192	22978	Hs.97439	NM_012229	ENSG00000076685	NT5C2	GMP|NT5B|PNT5|SPG45|SPG65|cN-II	5'-nucleotidase, cytosolic II	protein-coding	protein-coding
MGD1149_23_ac_IN_peak_43598,MGD1135_23_ac_IN_peak_17021,MGD1135_23_ac_IN_peak_17022	2.89052	0.000813	0.04715	chr2	39735932	39736646	NA	non-coding (NR_028102, exon 11 of 11)	42969	NM_025264	80745	Hs.468254	NM_025264	ENSG00000138050	THUMPD2	C2orf8	THUMP domain containing 2	protein-coding	protein-coding
MGD1149_23_ac_IN_peak_27634,CTRL_6_23_ac_IN_peak_27109,MGD1135_23_ac_IN_peak_10494,MGD1135_23_ac_IN_peak_10495,CTRL_6_23_ac_IN_peak_27110,MGD1135_23_ac_IN_peak_10496	2.89657	1.9e-10	8.2e-07	chr15	34725806	34729790	NA	Intergenic	27200	NM_020660	57369	Hs.283816	NM_020660	ENSG00000159248	GJD2	CX36|GJA9	gap junction protein delta 2	protein-coding	protein-coding
MGD1149_23_ac_IN_peak_84962	2.89893	0.000244	0.023744	chr9	98456324	98457975	NA	intron (NM_005458, intron 6 of 18)	-201500	NM_018421	55357	Hs.371016	NM_018421	ENSG00000095383	TBC1D2	PARIS-1|PARIS1|TBC1D2A	TBC1 domain family member 2	protein-coding	protein-coding
MGD1149_23_ac_IN_peak_27626,MGD1135_23_ac_IN_peak_10482,MGD1135_23_ac_IN_peak_10483,MGD1135_23_ac_IN_peak_10484	2.90425	7.88e-09	1.48e-05	chr15	34708695	34712190	NA	Intergenic	44556	NM_020660	57369	Hs.283816	NM_020660	ENSG00000159248	GJD2	CX36|GJA9	gap junction protein delta 2	protein-coding	protein-coding
MGD1149_23_ac_IN_peak_32840,MGD1135_23_ac_IN_peak_12473,MGD1135_23_ac_IN_peak_12474,MGD1149_23_ac_IN_peak_32841	2.9058	0.000113	0.014296	chr16	81693320	81694693	NA	intron (NM_030629, intron 13 of 20)	28652	NR_045112	100000000	Hs.657151	NR_045112		LOC100129617	-	uncharacterized LOC100129617	ncRNA	ncRNA
MGD1149_23_ac_IN_peak_10213,MGD1135_23_ac_IN_peak_3761,MGD1135_23_ac_IN_peak_3762	2.90766	8.4e-06	0.002462	chr10	26487934	26489103	NA	intron (NM_019043, intron 2 of 14)	50177	NM_019043	54518	Hs.310421	NM_019043	ENSG00000077420	APBB1IP	INAG1|PREL1|RARP1|RIAM	amyloid beta precursor protein binding family B member 1 interacting protein	protein-coding	protein-coding
MGD1149_23_ac_IN_peak_32834,MGD1135_23_ac_IN_peak_12468,MGD1135_23_ac_IN_peak_12469	2.91079	8.13e-05	0.011676	chr16	81609191	81610117	NA	intron (NM_030629, intron 2 of 20)	-1694	NR_106759	102000000		NR_106759	ENSG00000275109	MIR6504	hsa-mir-6504	microRNA 6504	ncRNA	ncRNA
CTRL_6_23_ac_IN_peak_13,MGD1149_23_ac_IN_peak_60,MGD1135_23_ac_IN_peak_35,MGD1135_23_ac_IN_peak_36	2.92314	2.61e-06	0.001189	chr1	940507	941722	NA	intron (NM_152486, intron 7 of 13)	15383	NM_152486	148398	Hs.335293	NM_152486	ENSG00000187634	SAMD11	MRS	sterile alpha motif domain containing 11	protein-coding	protein-coding
MGD1149_23_ac_IN_peak_60331,MGD1135_23_ac_IN_peak_23172	2.9278	0.000721	0.04496	chr3	194000000	194000000	NA	Intergenic	-11615	NR_136179	285389	Hs.157102	NR_136179	ENSG00000230102	LINC02028	-	long intergenic non-protein coding RNA 2028	ncRNA	ncRNA
MGD1149_23_ac_IN_peak_54274,MGD1135_23_ac_IN_peak_21149	2.93286	0.000406	0.031497	chr22	36880067	36880912	NA	Intergenic	-10046	NR_147197	108000000	Hs.474781	NR_147197	ENSG00000183822	NCF4-AS1	-	NCF4 antisense RNA 1	ncRNA	ncRNA
MGD1149_23_ac_IN_peak_47179,MGD1135_23_ac_IN_peak_18364,MGD1135_23_ac_IN_peak_18365,CTRL_6_23_ac_IN_peak_46213	2.9525	1.21e-07	0.000135	chr2	172000000	172000000	NA	Intergenic	4512	NM_004405	1746	Hs.419	NM_004405	ENSG00000115844	DLX2	TES-1|TES1	distal-less homeobox 2	protein-coding	protein-coding
MGD1149_23_ac_IN_peak_53011	2.96704	0.000578	0.039138	chr21	39873450	39874337	NA	intron (NM_006198, intron 1 of 2)	6455	NM_006198	5121	Hs.80296	NM_006198	ENSG00000183036	PCP4	PEP-19	Purkinje cell protein 4	protein-coding	protein-coding
CTRL_6_23_ac_IN_peak_27107,MGD1149_23_ac_IN_peak_27633,MGD1135_23_ac_IN_peak_10491,CTRL_6_23_ac_IN_peak_27108,MGD1135_23_ac_IN_peak_10492,MGD1135_23_ac_IN_peak_10493	2.97128	8.34e-11	4.12e-07	chr15	34722060	34725561	NA	Intergenic	31188	NM_020660	57369	Hs.283816	NM_020660	ENSG00000159248	GJD2	CX36|GJA9	gap junction protein delta 2	protein-coding	protein-coding
MGD1149_23_ac_IN_peak_37794,MGD1135_23_ac_IN_peak_14532	2.97891	3.72e-05	0.006941	chr18	13447909	13448839	NA	intron (NM_181482, intron 4 of 5)	-11573	NR_049822	101000000		NR_049822	ENSG00000266146	MIR5190	-	microRNA 5190	ncRNA	ncRNA
MGD1149_23_ac_IN_peak_82865,MGD1135_23_ac_IN_peak_30909	2.99791	3e-05	0.006107	chr8	141000000	141000000	NA	intron (NR_102364, intron 20 of 26)	24440	NM_007079	11156	Hs.43666	NM_007079	ENSG00000184489	PTP4A3	PRL-3|PRL-R|PRL3	protein tyrosine phosphatase 4A3	protein-coding	protein-coding
MGD1149_23_ac_IN_peak_39186,MGD1135_23_ac_IN_peak_15110,MGD1135_23_ac_IN_peak_15111	2.99905	9.41e-05	0.0129	chr19	677621	678598	NA	intron (NM_005860, intron 2 of 4)	1717	NM_005860	10272	Hs.529038	NM_005860	ENSG00000070404	FSTL3	FLRG|FSRP	follistatin like 3	protein-coding	protein-coding
MGD1135_23_ac_IN_peak_10273,MGD1149_23_ac_IN_peak_27284	3.00992	1.89e-09	5.44e-06	chr15	20578143	20579477	NA	Intergenic	16461	NR_027411	729786	Hs.592025	NR_027411	ENSG00000181984	GOLGA8CP	GOLGA8C	golgin A8 family member C, pseudogene	pseudo	pseudo
MGD1149_23_ac_IN_peak_18350,MGD1135_23_ac_IN_peak_6972,MGD1135_23_ac_IN_peak_6973	3.01173	1.32e-06	0.000753	chr11	133000000	133000000	NA	intron (NM_001319104, intron 1 of 6)	208051	NM_001319106	4978	Hs.4817	NM_002545	ENSG00000183715	OPCML	IGLON1|OBCAM|OPCM	opioid binding protein/cell adhesion molecule like	protein-coding	protein-coding
MGD1135_23_ac_IN_peak_8917,MGD1149_23_ac_IN_peak_23719	3.01425	0.000583	0.039284	chr13	50645370	50646002	NA	Intergenic	-118237	NR_125753	104000000	Hs.722230	NR_125753	ENSG00000186047	DLEU1-AS1	LINC01308	DLEU1 antisense RNA 1	ncRNA	ncRNA
MGD1149_23_ac_IN_peak_71234,MGD1135_23_ac_IN_peak_26876	3.01573	0.000169	0.018643	chr6	41505473	41506246	NA	intron (NR_120347, intron 2 of 2)	3415	NR_120347	103000000	Hs.563396	NR_120347	ENSG00000226917	LINC01276	-	long intergenic non-protein coding RNA 1276	ncRNA	ncRNA
MGD1149_23_ac_IN_peak_53077,MGD1135_23_ac_IN_peak_20550	3.04571	0.000204	0.021053	chr21	41922880	41924117	NA	intron (NM_015500, intron 2 of 13)	3205	NM_199050	25966	Hs.473894	NM_015500	ENSG00000157617	C2CD2	C21orf25|C21orf258|TMEM24L	C2 calcium dependent domain containing 2	protein-coding	protein-coding
MGD1149_23_ac_IN_peak_53018	3.04795	0.00037	0.030231	chr21	39889609	39890662	NA	intron (NM_006198, intron 1 of 2)	22697	NM_006198	5121	Hs.80296	NM_006198	ENSG00000183036	PCP4	PEP-19	Purkinje cell protein 4	protein-coding	protein-coding
MGD1149_23_ac_IN_peak_33047,MGD1135_23_ac_IN_peak_12553	3.04869	0.00034	0.029096	chr16	85390144	85390683	NA	Intergenic	-84088	NR_049816	101000000		NR_049816	ENSG00000266307	MIR5093	-	microRNA 5093	ncRNA	ncRNA
MGD1149_23_ac_IN_peak_20023,MGD1135_23_ac_IN_peak_7594,MGD1135_23_ac_IN_peak_7595,MGD1135_23_ac_IN_peak_7596	3.05504	1.84e-07	0.000182	chr12	53972513	53974946	NA	exon (NM_014212, exon 1 of 2)	603	NM_014212	3227	Hs.127562	NM_014212	ENSG00000123388	HOXC11	HOX3H	homeobox C11	protein-coding	protein-coding
MGD1149_23_ac_IN_peak_84627,MGD1135_23_ac_IN_peak_31668,MGD1135_23_ac_IN_peak_31669,MGD1135_23_ac_IN_peak_31670,MGD1135_23_ac_IN_peak_31671,MGD1135_23_ac_IN_peak_31672	3.06953	7.62e-11	4.12e-07	chr9	91481891	91489513	NA	Intergenic	-61076	NM_001290000	4783	Hs.79334	NM_005384	ENSG00000165030	NFIL3	E4BP4|IL3BP1|NF-IL3A|NFIL3A	nuclear factor, interleukin 3 regulated	protein-coding	protein-coding
MGD1149_23_ac_IN_peak_71233,MGD1135_23_ac_IN_peak_26875	3.07161	4.72e-05	0.007987	chr6	41504157	41505046	NA	intron (NR_120347, intron 2 of 2)	2157	NR_120347	103000000	Hs.563396	NR_120347	ENSG00000226917	LINC01276	-	long intergenic non-protein coding RNA 1276	ncRNA	ncRNA
MGD1149_23_ac_IN_peak_60327,MGD1135_23_ac_IN_peak_23168,MGD1135_23_ac_IN_peak_23169,MGD1135_23_ac_IN_peak_23170,MGD1135_23_ac_IN_peak_23171	3.07464	2.77e-09	6.83e-06	chr3	194000000	194000000	NA	promoter-TSS (NR_136179)	-95	NR_136179	285389	Hs.157102	NR_136179	ENSG00000230102	LINC02028	-	long intergenic non-protein coding RNA 2028	ncRNA	ncRNA
MGD1135_23_ac_IN_peak_16387,MGD1149_23_ac_IN_peak_41712	3.07874	0.000364	0.029986	chr19	49049738	49050413	NA	promoter-TSS (NM_033183)	-964	NM_033183	94115	Hs.659014	NM_033183	ENSG00000213030	CGB8	-	chorionic gonadotropin subunit beta 8	protein-coding	protein-coding
MGD1149_23_ac_IN_peak_57,MGD1135_23_ac_IN_peak_31,MGD1135_23_ac_IN_peak_32,MGD1135_23_ac_IN_peak_33	3.07923	2e-06	0.000961	chr1	923960	925698	NA	promoter-TSS (NM_152486)	-902	NM_152486	148398	Hs.335293	NM_152486	ENSG00000187634	SAMD11	MRS	sterile alpha motif domain containing 11	protein-coding	protein-coding
MGD1149_23_ac_IN_peak_18010,MGD1135_23_ac_IN_peak_6884	3.08544	0.000354	0.029608	chr11	125000000	125000000	NA	intron (NM_022062, intron 2 of 12)	106680	NM_022062	63876	Hs.278564	NM_022062	ENSG00000165495	PKNOX2	PREP2	PBX/knotted 1 homeobox 2	protein-coding	protein-coding
MGD1149_23_ac_IN_peak_10972,MGD1135_23_ac_IN_peak_4211,MGD1149_23_ac_IN_peak_10973	3.08817	0.000119	0.014917	chr10	47989401	47990246	NA	Intergenic	9968	NM_001137548	644054	Hs.99249	NM_001137548	ENSG00000276430	FAM25C	bA164N7.4	family with sequence similarity 25 member C	protein-coding	protein-coding
MGD1149_23_ac_IN_peak_79098,MGD1135_23_ac_IN_peak_29703	3.09487	0.000873	0.048745	chr8	9898660	9899261	NA	Intergenic	4369	NR_024281	157627	Hs.12513	NR_024281	ENSG00000253230	LINC00599	Rncr3	long intergenic non-protein coding RNA 599	ncRNA	ncRNA
MGD1149_23_ac_IN_peak_41419,MGD1135_23_ac_IN_peak_16236,MGD1135_23_ac_IN_peak_16237	3.09983	2.27e-08	3.38e-05	chr19	45453858	45455766	NA	Intergenic	-3265	NM_001369413	2067	Hs.435981	NM_001983	ENSG00000012061	ERCC1	COFS4|RAD10|UV20	ERCC excision repair 1, endonuclease non-catalytic subunit	protein-coding	protein-coding
MGD1149_23_ac_IN_peak_20035,MGD1135_23_ac_IN_peak_7606,MGD1135_23_ac_IN_peak_7607,MGD1135_23_ac_IN_peak_7608,MGD1135_23_ac_IN_peak_7609,CTRL_6_23_ac_IN_peak_19316,MGD1135_23_ac_IN_peak_7610,MGD1135_23_ac_IN_peak_7611,MGD1135_23_ac_IN_peak_7612	3.10793	2.86e-12	1.98e-08	chr12	53991354	53998726	NA	TTS (NR_047505)	1745	NR_047505	101000000		NR_047505	ENSG00000250133	HOXC-AS2	-	HOXC cluster antisense RNA 2	ncRNA	ncRNA
MGD1149_23_ac_IN_peak_41586,MGD1135_23_ac_IN_peak_16311	3.12465	8e-05	0.011573	chr19	47019853	47020561	NA	intron (NM_002517, intron 1 of 11)	370	NM_002517	4861	Hs.79564	NM_002517	ENSG00000130751	NPAS1	MOP5|PASD5|bHLHe11	neuronal PAS domain protein 1	protein-coding	protein-coding
MGD1149_23_ac_IN_peak_60339,MGD1135_23_ac_IN_peak_23178,CTRL_6_23_ac_IN_peak_59302	3.14076	1.63e-08	2.68e-05	chr3	194000000	194000000	NA	Intergenic	-3107	NM_005524	3280	Hs.250666	NM_005524	ENSG00000114315	HES1	HES-1|HHL|HRY|bHLHb39	hes family bHLH transcription factor 1	protein-coding	protein-coding
MGD1149_23_ac_IN_peak_76923,MGD1135_23_ac_IN_peak_28886,CTRL_6_23_ac_IN_peak_75871	3.14595	6.26e-06	0.00208	chr7	76280805	76281482	NA	intron (NM_001110199, intron 11 of 14)	-21530	NM_001540	3315	Hs.520973	NM_001540	ENSG00000106211	HSPB1	CMT2F|HEL-S-102|HMN2B|HS.76067|HSP27|HSP28|Hsp25|SRP27	heat shock protein family B (small) member 1	protein-coding	protein-coding
MGD1149_23_ac_IN_peak_39398,MGD1135_23_ac_IN_peak_15274,MGD1135_23_ac_IN_peak_15275,MGD1135_23_ac_IN_peak_15276	3.14676	4.51e-09	1.04e-05	chr19	2611357	2614247	NA	intron (NM_052847, intron 2 of 4)	-17913	NR_107004	102000000		NR_107004	ENSG00000277904	MIR7850	hsa-mir-7850	microRNA 7850	ncRNA	ncRNA
MGD1149_23_ac_IN_peak_78132	3.16512	0.000457	0.034209	chr7	128000000	128000000	NA	intron (NM_018077, intron 13 of 18)	20965	NM_001166135	55131	Hs.274263	NM_018077	ENSG00000106344	RBM28	ANES	RNA binding motif protein 28	protein-coding	protein-coding
MGD1149_23_ac_IN_peak_80316,MGD1135_23_ac_IN_peak_30088	3.21692	4.06e-06	0.001519	chr8	42588175	42589568	NA	Intergenic	-46917	NM_006749	6575	Hs.653173	NM_006749	ENSG00000168575	SLC20A2	GLVR-2|GLVR2|IBGC1|IBGC3|MLVAR|PIT-2|PIT2|RAM1|Ram-1	solute carrier family 20 member 2	protein-coding	protein-coding
MGD1149_23_ac_IN_peak_30238,MGD1135_23_ac_IN_peak_11438	3.21784	4.78e-07	0.000351	chr15	89021564	89024188	NA	Intergenic	-65580	NM_007011	11057	Hs.122337	NM_007011	ENSG00000140526	ABHD2	HS1-2|LABH2|PHPS1-2	abhydrolase domain containing 2	protein-coding	protein-coding
MGD1149_23_ac_IN_peak_53967,MGD1135_23_ac_IN_peak_21013	3.23718	1.5e-05	0.003726	chr22	30250900	30251959	NA	Intergenic	-4670	NM_002309	3976	Hs.2250	NM_002309	ENSG00000128342	LIF	CDF|DIA|HILDA|MLPLI	LIF interleukin 6 family cytokine	protein-coding	protein-coding
MGD1149_23_ac_IN_peak_16988	3.27714	3.6e-05	0.006799	chr11	93575688	93576807	NA	Intergenic	-32856	NM_020179	56935	Hs.438064	NM_020179	ENSG00000166002	SMCO4	C11orf75|FN5	single-pass membrane protein with coiled-coil domains 4	protein-coding	protein-coding
MGD1149_23_ac_IN_peak_17731,MGD1135_23_ac_IN_peak_6768	3.36164	7.56e-06	0.002333	chr11	121000000	121000000	NA	intron (NM_001282470, intron 1 of 19)	1432	NM_001282473	2900	Hs.538738	NM_014619	ENSG00000149403	GRIK4	EAA1|GRIK|GluK4|KA1	glutamate ionotropic receptor kainate type subunit 4	protein-coding	protein-coding
MGD1149_23_ac_IN_peak_17735,MGD1135_23_ac_IN_peak_6771	3.3742	0.000275	0.025304	chr11	121000000	121000000	NA	Intergenic	-56846	NM_006918	6309	Hs.287749	NM_006918	ENSG00000109929	SC5D	ERG3|S5DES|SC5DL	sterol-C5-desaturase	protein-coding	protein-coding
MGD1149_23_ac_IN_peak_54702,MGD1135_23_ac_IN_peak_21311,MGD1135_23_ac_IN_peak_21312	3.39054	1.09e-06	0.000683	chr22	44285015	44286623	NA	intron (NM_001099294, intron 3 of 4)	27132	NM_001099294	85352	Hs.6829	NM_001099294	ENSG00000138944	SHISAL1	KIAA1644	shisa like 1	protein-coding	protein-coding
MGD1149_23_ac_IN_peak_13245,MGD1135_23_ac_IN_peak_5006	3.43427	3.16e-07	0.000254	chr10	112000000	112000000	NA	Intergenic	-43414	NM_020918	57678	Hs.42586	NM_020918	ENSG00000119927	GPAM	GPAT|GPAT1	glycerol-3-phosphate acyltransferase, mitochondrial	protein-coding	protein-coding
MGD1149_23_ac_IN_peak_13241,MGD1135_23_ac_IN_peak_5004,MGD1149_23_ac_IN_peak_13242	3.43778	0.000146	0.016974	chr10	112000000	112000000	NA	Intergenic	-26862	NM_020918	57678	Hs.42586	NM_020918	ENSG00000119927	GPAM	GPAT|GPAT1	glycerol-3-phosphate acyltransferase, mitochondrial	protein-coding	protein-coding
MGD1149_23_ac_IN_peak_51592,MGD1135_23_ac_IN_peak_20071,MGD1135_23_ac_IN_peak_20072	3.44976	9.92e-08	0.000118	chr20	50980526	50982349	NA	Intergenic	22619	NM_014484	27304	Hs.159410	NM_014484	ENSG00000124217	MOCS3	UBA4	molybdenum cofactor synthesis 3	protein-coding	protein-coding
MGD1135_23_ac_IN_peak_32357,MGD1149_23_ac_IN_peak_86629	3.4525	9.01e-05	0.01246	chr9	130000000	130000000	NA	Intergenic	-18630	NR_134027	27348	Hs.252682	NM_014506	ENSG00000136816	TOR1B	DQ1	torsin family 1 member B	protein-coding	protein-coding
MGD1149_23_ac_IN_peak_26196,MGD1135_23_ac_IN_peak_9851	3.47576	0.000424	0.032326	chr14	71203547	71204531	NA	Intergenic	-116437	NM_001354288	26037	Hs.654657	NM_015556	ENSG00000197555	SIPA1L1	E6TP1|SPAR1	signal induced proliferation associated 1 like 1	protein-coding	protein-coding
MGD1149_23_ac_IN_peak_60225,MGD1135_23_ac_IN_peak_23148,MGD1135_23_ac_IN_peak_23149	3.48576	2.28e-06	0.001075	chr3	190000000	190000000	NA	Intergenic	-23759	NM_001329964	8626	Hs.137569	NM_003722	ENSG00000073282	TP63	AIS|B(p51A)|B(p51B)|EEC3|KET|LMS|NBP|OFC8|RHS|SHFM4|TP53CP|TP53L|TP73L|p40|p51|p53CP|p63|p73H|p73L	tumor protein p63	protein-coding	protein-coding
MGD1149_23_ac_IN_peak_13246,MGD1135_23_ac_IN_peak_5007	3.55552	4.89e-08	6.51e-05	chr10	112000000	112000000	NA	Intergenic	-44858	NM_020918	57678	Hs.42586	NM_020918	ENSG00000119927	GPAM	GPAT|GPAT1	glycerol-3-phosphate acyltransferase, mitochondrial	protein-coding	protein-coding
MGD1135_23_ac_IN_peak_10485,MGD1149_23_ac_IN_peak_27632,MGD1135_23_ac_IN_peak_10486,MGD1135_23_ac_IN_peak_10487,MGD1135_23_ac_IN_peak_10488,MGD1135_23_ac_IN_peak_10489,MGD1135_23_ac_IN_peak_10490	3.58777	7.62e-10	2.63e-06	chr15	34718988	34721908	NA	Intergenic	34550	NM_020660	57369	Hs.283816	NM_020660	ENSG00000159248	GJD2	CX36|GJA9	gap junction protein delta 2	protein-coding	protein-coding
MGD1149_23_ac_IN_peak_81204,MGD1135_23_ac_IN_peak_30413	3.6339	1.55e-12	1.34e-08	chr8	95800849	95801954	NA	intron (NR_038204, intron 3 of 3)	146947	NR_036611	101000000	Hs.741582	NR_036611		LOC100500773	-	serine and arginine rich splicing factor 3 pseudogene	pseudo	pseudo
MGD1149_23_ac_IN_peak_82761,MGD1135_23_ac_IN_peak_30873,MGD1135_23_ac_IN_peak_30874,MGD1135_23_ac_IN_peak_30875	3.67478	1.48e-06	0.000765	chr8	140000000	140000000	NA	Intergenic	-1911	NM_001282534	51305	Hs.493037	NM_001282534	ENSG00000169427	KCNK9	K2p9.1|KT3.2|TASK-3|TASK3	potassium two pore domain channel subfamily K member 9	protein-coding	protein-coding
MGD1149_23_ac_IN_peak_67303,MGD1135_23_ac_IN_peak_25337	3.7138	0.000273	0.025219	chr5	132000000	132000000	NA	Intergenic	-9904	NM_001142599	8974	Hs.519568	NM_004199	ENSG00000072682	P4HA2	MYP25	prolyl 4-hydroxylase subunit alpha 2	protein-coding	protein-coding
MGD1149_23_ac_IN_peak_37114,MGD1135_23_ac_IN_peak_14255	3.71631	5.97e-05	0.009462	chr17	80505327	80506190	NA	Intergenic	-29151	NM_002522	4884	Hs.514556	NM_002522	ENSG00000171246	NPTX1	NP1	neuronal pentraxin 1	protein-coding	protein-coding
MGD1149_23_ac_IN_peak_84628,MGD1135_23_ac_IN_peak_31673	3.78329	2.3e-06	0.001075	chr9	91489607	91490777	NA	Intergenic	-65566	NM_001290000	4783	Hs.79334	NM_005384	ENSG00000165030	NFIL3	E4BP4|IL3BP1|NF-IL3A|NFIL3A	nuclear factor, interleukin 3 regulated	protein-coding	protein-coding
MGD1149_23_ac_IN_peak_52751,MGD1135_23_ac_IN_peak_20436	3.79185	2.12e-05	0.004768	chr21	36436373	36437897	NA	Intergenic	29332	NM_012130	23562	Hs.660278	NM_012130	ENSG00000159261	CLDN14	DFNB29	claudin 14	protein-coding	protein-coding
MGD1135_23_ac_IN_peak_24749	3.89233	0.000463	0.034209	chr5	48930292	48930462	NA	Intergenic	1510911	NM_198449	133418	Hs.561411	NM_198449	ENSG00000170571	EMB	GP70	embigin	protein-coding	protein-coding
MGD1149_23_ac_IN_peak_60742,MGD1135_23_ac_IN_peak_23377,MGD1135_23_ac_IN_peak_23378	3.89815	2.01e-05	0.004651	chr4	3645576	3646449	NA	Intergenic	31843	NR_034136	100000000	Hs.554274	NR_034136	ENSG00000250632	LINC02171	-	long intergenic non-protein coding RNA 2171	ncRNA	ncRNA
MGD1135_23_ac_IN_peak_14254,MGD1149_23_ac_IN_peak_37113	4.06679	2.78e-06	0.001214	chr17	80504083	80505113	NA	Intergenic	-27991	NM_002522	4884	Hs.514556	NM_002522	ENSG00000171246	NPTX1	NP1	neuronal pentraxin 1	protein-coding	protein-coding
MGD1149_23_ac_IN_peak_13261,MGD1135_23_ac_IN_peak_5015	4.07009	2.12e-05	0.004768	chr10	112000000	112000000	NA	TTS (NM_058222)	-5699	NR_106772	102000000		NR_106772	ENSG00000283688	MIR6715B	hsa-mir-6715b	microRNA 6715b	ncRNA	ncRNA
MGD1135_23_ac_IN_peak_15832	4.1013	0.000308	0.027339	chr19	26529792	26529967	NA	Intergenic	-1263552	NR_146735	102000000	Hs.567934	NR_110687	ENSG00000267575	LOC101927151	-	uncharacterized LOC101927151	ncRNA	ncRNA
MGD1135_23_ac_IN_peak_23228,MGD1149_23_ac_IN_peak_60405	4.12542	0.000206	0.021156	chr3	195000000	195000000	NA	intron (NM_138399, intron 9 of 10)	14219	NR_047573	101000000	Hs.586059	NR_047573		TMEM44-AS1	-	TMEM44 antisense RNA 1	ncRNA	ncRNA
MGD1149_23_ac_IN_peak_20031,MGD1135_23_ac_IN_peak_7598,MGD1135_23_ac_IN_peak_7599,MGD1135_23_ac_IN_peak_7600,MGD1135_23_ac_IN_peak_7601,MGD1135_23_ac_IN_peak_7602	4.2999	1.05e-16	3.3e-12	chr12	53980400	53984809	NA	Intergenic	-2542	NM_017409	3226	Hs.44276	NM_017409	ENSG00000180818	HOXC10	HOX3I	homeobox C10	protein-coding	protein-coding
MGD1135_23_ac_IN_peak_4156	4.38918	0.000571	0.038837	chr10	46378880	46379341	NA	intron (NM_001098845, intron 1 of 11)	3334	NM_001098845	728113	Hs.705389	NM_001630	ENSG00000264230	ANXA8L1	ANXA8|ANXA8L2|VAC-beta|bA145E20.2	annexin A8 like 1	protein-coding	protein-coding
[truncated: 1 more rows]

## Sheet: TableS9 Profiler GOterms23ac
term_id	source	term_name	intersection	significant	p_value	term_size	query_size	intersection_size	precision
[truncated: 22 more rows]

## Sheet: Table S10_HistoneMassspec
	MGD-1105-R1_F	MGD-1521-R1_F	MGD-1618-R1_F	CTRL_3-R1_F	CTRL_4-R1_F	CTRL_14-R1_F		Control_avg_HistoneRatio	ARTHS_avg_HistoneRatio	t.test_pval	negative Log2(t.test_pval)	Log 2(FC)	FC_is_avg(ARTHS/CTRL)	MGD-1105-R1_F	MGD-1521-R1_F	MGD-1618-R1_F	CTRL_3-R1_F	CTRL_4-R1_F	CTRL_14-R1_F		MGD-1105-R1_F	MGD-1521-R1_F	MGD-1618-R1_F	CTRL_3-R1_F	CTRL_4-R1_F	CTRL_14-R1_F
[truncated: 217 more rows]
